# Supplementary material for: Effect of sex chromosomes versus hormones in neonatal lung injury
Source: JCI Insight. 2021 Jul 8;6(13):e146863. doi: 10.1172/jci.insight.146863 (PMC8410054; doi:10.1172/jci.insight.146863)
Supplement: Supplemental Table 1 [file jciinsight-6-146863-s135.xlsx]

## Sheet: Three-way_ANOVA
Three-way ANOVA p-values
	Figure 2b	Figure 2c	Figure 3c	Figure3f		Figure 8b			Figure 8c					Supplemental Figure 3C
	MLI	RAC	vWF	Macrophages		Flt3	Prokr2		Hamp	Hif3a	Zbtb16	Peg3		Alox15	Hk3	Rsad2	Ltf	Nr1d1	Tlr7
Number of samples per group (mean+/-SD)	6	6	6	5-6		4	4		4	4	4	4		4	4	4	4	4	4
Gonadal Sex	0.635	0.6123	0.1253	0.0374		0.1269	0.0277		0.9199	0.0002	0.1836	0.1032		0.5009	0.0921	0.8698	0.3734	0.1749	0.0064
Treatment	0.0012	<0.0001	<0.0001	<0.0001		0.0004	0.0029		0.0978	<0.0001	0.0015	<0.0001		0.6192	0.0193	0.2961	0.9944	0.0101	0.4665
Chromosomal Sex	0.0387	0.0032	<0.0001	0.5015		0.0413	0.1374		0.7583	<0.0001	0.0006	0.1744		0.023	0.2885	0.026	0.2335	0.0001	0.036
Gonadal Sex x Treatment	0.2567	0.9042	0.2795	0.4756		0.1149	0.6509		0.8195	0.0171	0.4223	0.0936		0.2785	0.1022	0.8266	0.2887	0.0993	0.0229
Gonadal Sex x Chromosomal Sex	0.8935	0.726	0.2872	0.447		0.7191	0.3454		0.1962	0.0011	0.3732	0.5853		0.2372	0.8803	0.4411	0.1758	0.0618	0.0073
Treatment x Chromosomal Sex	0.5949	0.0096	0.0002	0.1893		0.0339	0.558		0.0295	<0.0001	0.0017	0.2033		0.1767	0.0697	0.0267	0.2051	0.0003	0.0179
Gonadal Sex x Treatment x Chromosomal Sex	0.0454	0.0483	0.6709	0.0079		0.7629	0.7259		0.1158	0.0397	0.6728	0.5367		0.0525	0.7653	0.6935	0.2065	0.0281	0.0241
