# Supplementary material for: Effect of sex chromosomes versus hormones in neonatal lung injury
Source: JCI Insight. 2021 Jul 8;6(13):e146863. doi: 10.1172/jci.insight.146863 (PMC8410054; doi:10.1172/jci.insight.146863)
Supplement: Supplemental Table 2 [file jciinsight-6-146863-s136.xlsx]

## Sheet: RNAseq_log2FC
Figure 4: Differentially expressed genes identified by RNA-Seq
Gene	chrX	chrY	PND5_XXF_O2overRA	PND5_XXM_O2overRA	PND5_XYF_O2overRA	PND5_XYM_O2overRA	PND5_RA_XXM.over.XXF	PND5_RA_XYF.over.XXF	PND5_RA_XYM.over.XXF	PND5_RA_XYM.over.XXM	PND5_RA_XYM.over.XYF	PND5_O2_XXM.over.XXF	PND5_O2_XYF.over.XXF	PND5_O2_XYM.over.XXF	PND5_O2_XYM.over.XXM	PND5_O2_XYM.over.XYF		PND21_XXF_O2overRA	PND21_XXM_O2overRA	PND21_XYF_O2overRA	PND21_XYM_O2overRA	PND21_RA_XXM.over.XXF	PND21_RA_XYF.over.XXF	PND21_RA_XYM.over.XXF	PND21_RA_XYM.over.XXM	PND21_RA_XYM.over.XYF	PND21_O2_XXM.over.XXF	PND21_O2_XYF.over.XXF	PND21_O2_XYM.over.XXF	PND21_O2_XYM.over.XXM	PND21_O2_XYM.over.XYF
Wfdc17			2.66944	2.25372	2.54856	2.92139
Inhba			2.29891	1.96216	2.28998	1.79231								-0.956735
Cxcl5			2.2657	1.74648	2.77109								0.947948
Fetub			2.17051											-1.18197						-0.998356	1.24791			-1.26455			-2.60118	-2.37975		1.59917	1.48403
Saa3			2.16053	1.79744	2.53808	3.61754		1.00994			-0.756625		1.29253	1.69433	1.62487			1.52858						1.61899				-0.905857			0.804132
Pigr			1.98248		2.15356	1.78994										-0.666465		-0.591604	-1.58998	-0.92249	-0.69482						-0.671469			0.824606
Flt3			1.97028	1.43933				1.20396						-1.42633	-2.05731
Eda2r	yes		1.89307	1.25756	2.29368	2.7992								1.01399	1.82251
Stfa3			1.86398		0.953591		1.25349	1.11999	0.979145					-0.631706		-0.883311
Fam57b			1.83703		1.18667														-1.12194
Mcpt8			1.76657		0.830496	-0.836634								-1.81209		-1.23382
Cfi			1.71901
Marco			1.71651	1.55581	1.50943	1.87154
Ccl6			1.69154	1.86208	1.75321	1.67411												-0.819807									0.78592		0.721704
Serpina3n			1.67951	2.85652	2.84152	3.40656							0.752568	1.31828	0.812102										0.707655
Clec2i			1.58413					1.51437													-1.0043
Ngp			1.58107			-1.05632	1.51087	1.3158	1.20365					-1.40333		-1.49953		2.54036	2.40519	-2.41512	-1.66728		3.07055	3.57297	4.76884			-1.21601			1.30665
Adm			1.57688				1.27469	0.769329	1.33661
Cd8b1			1.51943					1.76837						-1.23328				-1.21518				-4.88391	-1.14748	-2.77521		-1.68045	-1.52511		-2.64592		-3.06783
Cxcl17			1.5041	2.35544	2.04861	2.27745																								0.674679
Ptprq			1.50064																									-1.52194
Reg3g			1.49832	2.25625	1.74855	2.43229	0.818106		-0.720437	-1.46013	-1.77831	0.743831		-0.681744	-1.38835	-1.11667			-2.6537	-1.55957	-0.772242						-2.02579	-0.885656		1.70484	0.859501
Fmo3			1.49186		0.974885	1.22488						-1.63837		-0.816825									1.03827	0.736518
Ccl9			1.48244	1.37688	1.69999	1.41844														-0.80039
Slc7a11			1.47533		1.62756	1.31262
Slc5a1			1.45559		1.47148	0.702063			1.11434
Cdkn1a			1.44771	1.71758	2.07682	2.18672															0.892303									0.991388
Spp1			1.42314	2.35586	1.98383	2.02065						0.629992	1.11444	1.05506				-1.23547	-1.07121	-0.894656	-0.749141								0.739437
BC100530			1.41077		1.0443		0.718945									-0.712756		2.35565	3.67235
Ccl17			1.40053																					0.920746			0.970496
Ifi205			1.36076											-1.15086						-0.830635
Lilr4b			1.34968	0.866569	1.25548	0.930482															-0.722337				1.02962
Krtap17-1			1.33731
Ckmt1			1.33708	1.52988	1.77669	1.54013																								0.652527	0.714337
Stfa2			1.31431		1.11036	0.848316	0.639406											3.25421	3.31722	1.10146										0.996366
Sptssb			1.29997		1.6778	1.33783														-1.38368	1.82958	-1.2974		-1.8081				-1.17279	1.16468	2.14264	2.24664
Chodl			1.29292	2.87843	2.65295	2.24759	-1.03504	-1.15817
Wfdc21			1.27338		1.6889	1.34345														-0.953613	-1.022			0.898087
Themis			1.26389									-4.73383		-1.90942								-2.93632		-1.56559			-1.47299		-1.76965		-1.83105
Mfsd4b1			1.25806											-1.25487
Camp			1.25387	-0.947344		-1.15443	1.33616	1.14051	1.23262					-1.17447		-1.38677			2.4429	-2.42828	-1.18703			3.94469	4.03062						1.45781
Bdnf			1.25278				1.01937							-0.632032													0.633502
Tshb			1.25178	1.87818											-1.10566
Btla			1.24947						0.707458				-0.782859	-1.03742				-0.732965		-0.862238	-0.776635						0.642214
2010005H15Rik			1.2453		1.32875	1.09365
Stk32a			1.21006											-1.12847
Gpnmb			1.20216	2.41964	1.83659	1.37081						0.701892	0.707583					-1.38702		-0.888507									0.942997
Fsip1			1.20075		0.796242	0.718563
Mmp8			1.1914		0.914733	0.624208						-2.24125			1.83032	-0.685622				-1.10756	-1.89007		1.72765	2.35868	2.28401
Cldn2	yes		1.18626																									-1.11802
Itih4			1.16583	1.23541	1.34114	0.670335										-0.647642
Sirpb1a			1.15925
Gsta2			1.13995		1.06747	1.11837
Adhfe1			1.13692		0.753224	0.887855												1.00861									-0.735023	-0.719526	-0.796223
Aoc1			1.13554											-1.07113										0.80405
S100a8			1.13356		1.07198	0.724652						-0.719593				-0.605642			1.45522	-0.853494	-1.34271		1.50602	2.1637	2.98227	0.761691			0.712466
Gm5483			1.124		0.953198													1.52646	2.59327				1.59046	2.08683	3.0845
Clec5a			1.12229	1.2821	1.4435	1.41075
Cd69			1.11598											-1.38554	-2.03747
Cyp4f39			1.10054	1.74122	1.06467	1.86802																-1.24207		-1.42901
Spink5			1.09541	1.19372	1.37208	1.53929												0.809208	1.29483	0.829726	1.14687	-0.758555
Olr1			1.09082	1.50409	1.36948	1.54067												-1.57985
Cd177			1.08767		1.30671	1.14228						-1.34742				-0.671153
Ddo			1.08098		0.811356	0.848616													-0.724308
Pik3c2g			1.07993
Fermt1			1.07981	2.03431	1.15092	1.2675
Hp			1.07827	1.41934	1.2543	1.18518
Stfa1			1.07484		0.935283											-0.730772		2.24523	3.51257	1.2585				1.81706
Gpr85			1.06786		0.978443
Hpx			1.06714		1.06167	0.989699												4.40247									-4.2022	-3.54664	-3.35624
C4b			1.06342		1.23336	0.997212									0.779637					-0.800206	-0.596682		0.866081	0.934214	0.961141
Tmc5			1.06001		1.43304	1.1762																								1.26733
Ly6c2			1.05851	1.03452	1.26564	0.775502										-0.610497
Stfa2l1			1.05683	0.681575	1.11157	0.803849													2.32256	0.772945				1.61043	2.83728
Pnliprp1			1.05248		1.11062	1.2506
Slc15a1			1.04862
Olfr920			1.04473																					1.02779
Atp6v0d2			1.04391	1.14882	0.840954	0.786952												-0.771799									0.639364	0.593697	0.78037
St6galnac5			1.02879	1.2877	0.773248	0.971079
Cd200r3			1.02503											-1.27304
Aldh3a1			1.02279	1.24944	0.774582	1.19785													-0.729477	-1.10623	1.30746	-1.14005	-0.752543	-1.15311		-0.618742	-1.23319	-1.09573	0.719431	2.00471	1.82242
Mt2			1.02278		0.806903	1.02491													-1.0852											1.20426
Gdf6			1.01432	1.56299	1.06738	1.11858
Serpina9			1.0136		1.11218	1.70298														-1.4554
Bcl2l14			1.00893		0.745286	0.935628
Ms4a6d			1.00118	1.78732	1.28446	1.44013
BC030870			0.996582			0.838116
Mmp12			0.989772		0.950667
Tinag			0.981174		0.657737													-0.719271
St8sia6			0.980296		0.855609															-0.710115
Tnfrsf13c			0.975859			-0.8339								-0.96709						-0.975928				1.00377	1.13298		0.996437
Trem2			0.974941	1.43428	1.43841	1.04397
Retnla			0.973881	0.885467	1.05786				0.704548						-0.884837	-0.935259		-0.649363	-1.05762			0.832586		1.01066		0.627076		0.693138	1.35673	1.35223
Rundc3b			0.961004
Il2rb			0.959308			-1.66975		1.20043						-1.87564		-1.65774					-1.02212										-0.986909
Itgae			0.956443			-0.685996								-1.23714
Tfec			0.95061			1.01719
Gm45716			0.948269	1.0926	0.68829
Ms4a7			0.940758	1.03609	0.586515	0.592826
Pkhd1			0.938181	1.42378	1.25655	1.24856
S100a9			0.935984		1.02964											-0.679847			1.53345	-0.957464	-1.4633	-0.727311	1.44953	2.14655	3.20432	0.790517			0.624454
Lcn2			0.931628	1.13209	1.49608	1.59611															-0.592216			0.654874	0.75691
Gm45396			0.929249	0.896289	0.963696	0.942979
Raet1e			0.928414		0.821733	0.717718
Nek11			0.909336			0.779954
Cx3cl1			0.906854		0.740037
Cldn8			0.902918
Ms4a4a			0.897903
Nt5e			0.896705		0.838909	0.630772																								-0.602889
Smim10l2a	yes		0.895682
Tmem232			0.895674			0.720633
Naaladl2			0.893997			1.01303
Slc28a2			0.893744			-1.01355								-1.43092
Vnn3			0.888102		1.01303	1.26304
Apob			0.887714											-0.868634				3.98951									-6.2632	-5.16923	-5.24455
Ccr2			0.884233		0.839084							-0.718999		-0.711099		-0.590849					-0.766074
8430408G22Rik			0.883895	0.765054	0.904845	0.685344
Cd86			0.882669											-0.759591
Piwil4			0.882631	1.1013	1.29025	1.39564
Tspan1			0.882402	1.11281	0.806323	0.863655
Efcab6			0.872902		0.6231	0.617658
Chrm3			0.869956		1.04526	0.662434
Ugt8a			0.866181			0.837262
Nr1d1			0.862244	0.621289	0.893746				0.743585									1.23595		-0.957895	-0.665572	1.08051	1.93868	1.85074	0.676315
Wfdc3			0.857015	1.76998	0.943553	1.03009
Slc6a14	yes		0.853465		0.964926	0.959909
Il7r			0.848362											-1.32039		-1.36664						-1.24991		-0.704646		-0.891214					-1.00191
Slc44a4			0.848236	1.14005	1.13186	0.985088
Stx11			0.844421	0.668936	0.643285	0.59266												-0.692343									0.748321			-0.65628
Pax5			0.839248			-0.6105								-0.69638				-0.933372		-1.01545	-0.662571				0.879389		0.921639		0.739135
Cp			0.839143				0.631596
Tubb1			0.837912		0.606701	1.14847																		0.850182
Npl			0.833513	1.00975	0.78596
Riiad1			0.830253		0.706961
Itgam			0.826149	1.05369	0.834365															-0.646164
March1			0.825743																	-0.730118
Ephx1			0.825553	0.864033	0.864008	0.814918
Rnf128	yes		0.825517		0.912881	1.16575														-0.712561
Cd4			0.825167		-0.860981								-1.13326	-0.997597								-1.54674		-1.12882							-1.12136
Ros1			0.823183		0.929135	1.02814																		-0.840526
Clip4			0.821499	0.862778	0.852261	1.0242												-0.74443	-0.587982
Aox3			0.8214	0.864835	0.737404	1.15784
Gspt2	yes		0.81843
Lrrc4			0.816615		0.780904
Slc39a2			0.81642	1.45421	1.01094	1.20151
Tstd3			0.815978
Gfra1			0.814375		0.709423	0.827969
Wnt10b			0.81395	-0.952864			0.762649					-1.03328		-0.692784				0.59436	0.678061
Aass			0.812386
Bpifa1			0.811912		1.17238	1.71607				-1.31321	-1.12202					-0.627339			-2.93469	-1.96156	-0.76082						-3.31234	-1.9846	-0.668084	1.91179	1.1663
Popdc3			0.811715
Prdm1			0.809738				0.660576		0.636498
Osmr			0.808772									-0.678224
Rgs18			0.806307		0.890118	1.00189														-0.817145				0.949395
Stmn2			0.806035	0.613836	0.664188
Sema3a			0.805277	0.895208	0.832804	0.835559
Fam216b			0.804022	1.16718	0.903299	1.00128
Nwd1			0.802619
Tmem221			0.801826				0.859185	0.784012	1.03922
Hapln1			0.801522	1.46808	1.11954	1.29222	-0.755005	-0.591797	-0.734868
Ano1			0.801062	0.626205	0.764051	0.826506												-0.719049				-0.649945	-0.646157
Arxes2	yes		0.79903	0.754938	0.744209	0.654398													0.722846					0.609658	0.713022
Serpina3g			0.793707	1.11244	1.30259	1.09342							0.711647											0.650522
Lrrn1			0.791976	1.45919	1.20966	0.882129		-0.772994											-1.5332				-1.56384	-1.49886			-1.60521	-1.2114
Ikzf3			0.791974	1.1495										-0.640518	-1.20048			-0.950598		-0.921781	-0.809731
Cd200r1			0.791311		1.37556	1.4251
Cpn1			0.783298
Lrg1			0.782021		1.40458	1.20081												-0.94369					-0.684738
Cyp3a13			0.78095		1.04622	0.723579
Slc15a2			0.780539	0.747082
Shisa6			0.776781		0.851803	0.586679
Cyp2b10			0.773003	0.799481	0.968702	0.588738														-0.685405
Ifit3			0.772869		1.03979	1.03395						-1.13924			1.59815								0.660491				0.602095	0.850797	0.694246
Aqp3			0.772212		1.89245		1.49646		1.54226	0.917543	1.66402					-0.72348			-1.7602	-2.18256	1.25805	-1.77873	-1.60625	-1.52118			-3.00008	-2.99388		3.4721	3.20885
Ifit3b			0.769285			0.996472									1.69626													0.703101
Fcrla			0.768462			-0.865424								-0.867099						-0.9904	-0.848159			0.671185	0.989726		0.920613
Gsto1			0.762508		1.11531		0.596124		0.943658		1.02387
Tmem117			0.762375		0.709494	0.837502
Slc10a6			0.761651	-1.93237								-2.19877									0.946177									1.01801
Ccr1			0.760091	0.998075	1.19642	0.865395
Bicd1			0.757055		0.808387	0.966622														-0.709741
Agr3			0.756818		0.775484	1.20028
Akr1c14			0.754293	0.693828	0.686967	0.880684
Aqp4			0.753782	1.01063	0.752274	1.00005
Cd247			0.74814																					-1.06337
Mat1a			0.748028	0.759102	0.758853	0.997061												1.95667									-2.71049	-2.42284	-2.26772
Ly6i			0.747659		0.92753	1.00428
Akr1b8			0.746171		0.721877	0.596778
Veph1			0.746099	0.888785														-0.931267
Fam184a			0.740901	0.756237
Steap4			0.738559	1.02803	1.45764	1.21803																						-0.625212
Adamdec1			0.738546
Diras2			0.737888		0.775068
Ptgfr			0.736431											-0.775127
9030617O03Rik			0.735928		0.967377	1.07354
Btc			0.73472		0.740991
Apln	yes		0.732128	0.68982										-0.761176									-0.733423	-0.80692					-0.65936	-0.657921
Wdfy4			0.7321											-0.699172	-0.595604			-0.84004		-0.675155							0.746864		0.608452
Stk33			0.731414	0.998972		0.932741																	0.786393	0.754032
Lrrc34			0.730112		0.832611	0.777891
Timp3			0.72923	0.641599	0.76784	0.941488
Gif			0.728695		0.859464
Itgax			0.728507	0.848365		0.636761												-0.915168									0.656874
Rec8			0.723771		0.637228													-0.895153		-0.836689
1700007K13Rik			0.722634	0.887467	0.609239	0.696427
Fmo2			0.722383															0.738899					0.67301
Cd68			0.717992	1.16768	0.947256	0.817862												-0.871037							0.667008
Eno4			0.712737			0.695306
Plet1			0.711891	0.738163	0.820005	0.767197
0610040J01Rik			0.710421	0.586413	0.598762
Ankrd66			0.709581		1.0386	0.655794
Ntrk2			0.708783												0.758089						-0.725695		0.604515	0.838144
Sntn			0.705252	0.877566	1.03557	0.676699																		0.694097
Ikzf2			0.704235
Igf1			0.701807	0.733891	0.699605	0.641956													-0.647206						-0.827118			-0.795003	-0.69
Abca4			0.701594	0.938147	0.838318
Clic6			0.699783		0.821242	0.974382
Slc16a11			0.698849	0.844618		0.690222																	0.722018	0.625671
Anxa8			0.695826	0.763958	0.914069	0.760842													-0.627364	-0.652781										0.690705	0.689371
Retnlg			0.694472		1.18183							-1.54309		-0.805023		-0.852421			1.03049	-0.940928	-1.49101		0.996569	1.67078	2.58576	0.763386
Tex14			0.694224				0.769667																							-1.10266
Cd33			0.691508	1.0713	0.765604	0.886896															-0.744216
Ly6c1			0.691043	0.998212	0.941925	1.08525
Scnn1a			0.690894	1.04188	0.896422	1.11679
Tmem212			0.68939		0.666672	0.781782												0.649262					0.800702
Glt28d2			0.686185			0.730078
Ms4a1			0.682391						0.670213						-0.743876				0.969508	-0.926284	-0.682002		0.751839	1.03609	1.15397		1.18717		0.739629
Pqlc3			0.681648	0.737309	0.769553	0.853205
Pon1			0.681601	1.14789	0.84776	0.726696
Cd180			0.679584																	-0.88919	-1.04931
Mt1			0.677767	0.604223	0.834	0.871308																								0.636194
Dbp			0.676312	0.889207	0.698305				0.667512									2.18856		-0.88143		1.62713	2.90886	2.67534	0.835006
Gabrp			0.676291	0.935089	0.761819	0.707243
Eya2			0.675259	0.710921	0.727667	0.773588
Slurp1			0.67453	-1.96376				0.709465	0.806457			-2.33202			2.12897	-0.591479				-0.639517				0.695902	0.899439				0.784652	0.727625	0.764625
Ppbp			0.674247	1.00774	0.894966	0.983993														-0.840283	-1.07435			1.50719	1.12609		1.00825
Kcnj15			0.673405	0.720195	0.651161	0.891811
Sh2d4a			0.672519		0.747339	0.805628
Ccng1			0.66906		0.948269	1.18016									0.697943
Serinc2			0.668909	0.934662	0.829039	0.723052
Hpgds			0.66882		0.963785
Lpin3			0.668589		0.593907
Klhdc7a			0.66792	0.817917	0.735247	0.623634
Fam81a			0.66784	0.959593	0.761269	0.603622														-0.631902
Frat1			0.666315
Aldh1a1			0.666229	1.27837	0.960616	1.13546
Pcdhb5			0.664433
Dapk2			0.661508	0.775993	0.646489	0.630832
Hnmt			0.661012									-1.22202			1.14288
Sox9			0.660957											-0.720666	-1.16097
Rab38			0.660753				0.59405	0.63853	0.691317
Cd55			0.659857	0.707976	0.631178	0.74764
Nudt12			0.658557		0.637714	1.04552
Clec4n			0.657956	1.26676	0.874049	0.931319
Epb41l4b			0.656452		0.650046	0.745996
Fmn1			0.652783
Col4a3			0.652243	0.69926	0.606127	0.751585													0.872002
Lgals3			0.651899	0.719546	1.00119	0.783546
Kctd14			0.651832
Gdpd2	yes		0.651626	1.13045	1.09561	1.65041
Ctss			0.651266	1.17499	0.979894	0.953035												-0.68563									0.701218
Plb1			0.646207		0.627175																			-0.957562
Tbxas1			0.646091
Clec4d			0.645771		0.677546	0.656503																		1.03776	1.77377
Apold1			0.643826				0.877133
Zmat3			0.643485	1.07509	0.86703	1.12549
Svip			0.642597	0.792813	0.757214	0.765686
Casp12			0.639635		0.594436
Tmem255a	yes		0.638823	1.06975	0.668034	0.769019
Slc1a1			0.637737		0.760961	0.632818
Atp13a3			0.631676	0.752439	0.696408	1.01495
Mcpt4			0.631434										-0.669611	-0.745402
Cfap100			0.630107	0.935415																			0.84794
Dnah5			0.629974		0.638912	0.753516													-0.696445	-0.782954		0.58661	0.608604
Dcdc2a			0.628652		0.699173	0.716458									1.16599
Ltf			0.625168	-0.859049		-2.06552	1.27296		1.59135		1.05746			-1.18582	-0.716359	-1.48793		1.07498	-1.17307	-1.85232	-0.654186		0.681701	0.890102	0.720028		-2.42577	-2.12882	-0.71373	1.23015	1.22236
Sulf2			0.624972		0.925062	0.992463
Plau			0.623337	0.862317	0.831939
Timp1	yes		0.622988		0.85801	0.897501
Col4a4			0.620963	0.635874		0.712766
Tbc1d2			0.620639	0.998294	0.680784	0.728505
Lamc2			0.620533		0.638663	0.721565												-0.639775
F7			0.6201		0.5954
Cd14			0.617822		0.814822
Rab20			0.616589
Mettl21e			0.615966						-0.6094			-1.01369	-0.685756	-0.752116				1.48164	0.864788				1.50031	0.707317		-0.79505
BC051019			0.615516	0.875726	0.712863																		0.662527
Adgre1			0.615266																		-0.623611
H2-Q2			0.61451
Pls1			0.613912		0.634688	0.89036						-0.850758			0.91469
Fam13a			0.61376															0.862727					0.812536
Fam161a			0.613355	0.778485	0.740439	0.895533
Ggact			0.613017	0.974968	0.625872	0.948513
Plek			0.612396	0.880367	0.671375															-0.629882
Tmem139			0.610085		0.947537	0.623712
Mtmr7			0.609223			0.672528
Ldhb			0.609092	0.800421	0.701896
Cpa3			0.60676																			-0.987916	-1.22031	-0.763896
Rasal3			0.606179					0.755121						-0.875497								-0.796092
Mmp9			0.606063		1.02021	0.642676										-0.656747			0.975167		-1.58369			1.15039	2.34744	1.04097
Cpeb1			0.602692						0.831159
Ehf			0.602604
Gda			0.602033	0.872204	0.885307	0.914162	-0.909537		-0.846957			-0.669286								-1.53659	-0.969056		1.04891	0.672445
Ociad2			0.601275		0.696323	0.847401
Slc4a5			0.601175
Rab7b			0.597971																	-0.590334
Mbip			0.597155
Hnf1b			0.596963	0.665023
Txnip			0.596569						0.636307
Sema3e			0.596114		0.617805													-0.726605												-0.727638
Ccr7			0.592889		-0.586393	-0.96462		0.640518						-1.40489				-0.744027				-1.0483
Vill			0.592764	0.876492	0.603988	0.723799																	0.609318
Tmem47	yes		0.592311	0.723156
Lamb3			0.591665	0.616799	0.640191	0.647426												-0.758815
Plbd1			0.591477			-0.717073								-0.925244	-0.965396	-0.684712				-0.585
Msr1			0.590821	1.02778	1.10647	1.62169			-0.841864
Arhgef26			0.589577
mt-Nd6			0.587378
Nek5			0.58636	0.809403		0.742123																	0.691709
Abca1			0.585923															0.60845
Treml4			-0.585578		-1.10218	-0.951213
Rnft2			-0.586066				-0.679356		-0.661724
Cacnb1			-0.586793	-0.776945		-0.661264
Kif26a			-0.587316	-0.800874	-0.642558	-0.63746
Mex3d			-0.59132	-0.855801
Bard1			-0.592537				-0.793344		-0.880956
Dll1			-0.592656			-0.697194															0.65919									0.729955
Incenp			-0.593227			-0.605632	-0.621578		-0.601208					-0.617891				-1.01094	-0.846907				-0.916264	-0.887269
Adora2a			-0.593274			-0.833717
Tlr12			-0.593899		-0.661552	-0.883126
Fabp3			-0.594321	-1.19002		-0.807436										-0.734541			-0.775816								-0.921073	-1.09222	-0.620601
Phactr3			-0.596022	-2.43907	-0.995043	-1.32854
Nrk	yes		-0.596896				-0.675557	-0.941616	-0.724381
Eno3			-0.597409			-0.943909						0.622566			-0.757182				-2.90411	-0.803601		0.999435	-1.03727	-0.666793	-1.7244		-1.44954	-1.30313		1.65779	1.47554
Myom1			-0.597473			-0.82248													-2.44431	-0.991608			-0.86527	-0.75427	-1.15449		-2.01602	-1.738		1.87363	1.51338
Depdc1b			-0.597927			-0.757028								-0.721457				-1.71727	-1.35967	-1.21894			-1.39852	-1.88621
Prdm8			-0.598209	-1.23722	-0.887586	-1.06533	0.590559		0.647408												-0.891844			0.709349
Cenpe			-0.599133	-0.791521	-0.725336	-1.07062						-0.634871	-0.600964	-0.932888				-2.13837	-1.9686	-0.883061			-1.72765	-1.88284	-1.46025
Mylk3			-0.599201	-1.60606			-0.734119									-0.934598			-1.18051	-1.30687							-1.18234	-1.52453			0.998202
Cecr6			-0.600605		-0.607142
Nell1			-0.601618	-1.60748	-0.728171	-1.04521
Angptl4			-0.602271																				0.851853			-0.687815		0.619918
Shc2			-0.602549		-0.972595	-1.51007
Zscan2			-0.6038	-1.05327
Smtn			-0.603938	-0.610285	-0.599651	-0.589147
Msi1			-0.60424	-1.1866	-0.795703	-1.51437								-0.836454
Kcnq4			-0.605772	-1.22866	-1.03098	-1.36398	0.653489		0.611049
Kif15			-0.608665			-0.81329	-0.630193		-0.708219					-0.914362	-0.743423			-1.43983	-1.27865				-1.1525	-1.35891
Slc25a42			-0.609684	-1.55374	-0.715873	-0.839166												0.659973
Kif11			-0.609855		-0.609299	-0.943653			-0.619456					-0.97286	-0.643203			-2.01759	-1.85293	-1.1908		-0.805469	-1.49529	-1.90108	-1.12782
Nup210			-0.611299	-0.604422	-0.729253	-1.0047												-0.59793
Cdh4			-0.612271	-1.36502	-0.740794	-0.660627									0.871957
Stmn1			-0.613064			-0.831768
Tnfrsf14			-0.613806
Lrrc4b			-0.614402	-1.48155	-0.977281	-1.36237
Tgfbi			-0.616418	-0.833309	-0.843969	-0.980142
Unc13a			-0.616634
Maged2	yes		-0.616739
Nlrc3			-0.617113			-0.682687																		-0.764256
Plp1	yes		-0.617149			-0.836732
Lmnb2			-0.617268															-0.956219	-0.741721				-0.937588	-0.963361
Mtss1l			-0.618607	-1.09819	-0.937103	-1.0745
Cdc25c			-0.618941		-0.689237	-0.997887	-0.601904							-0.938379				-2.54799					-1.95151	-2.23266
Lmnb1			-0.618956			-0.654814								-0.615631				-1.16409	-1.00078				-1.03822	-1.06839	-0.657941
Tnnc1			-0.619388		0.697464		-0.881951	-0.724455	-1.03118							-0.744168			-2.42134	-2.17756	-2.28336						-1.87149	-1.12666
Rbm12b2			-0.619422
Lrrc17			-0.61944			-0.656907
Ska3			-0.619612			-0.742817	-0.587637		-0.73853					-0.861388				-1.79166	-1.99133					-1.45928
Fabp5			-0.621797																0.664969			-0.82015									0.610878
Prox1			-0.622353	-0.960943
Pgam2			-0.623826					-0.588542											-3.94184	-1.55641		1.39839	-1.09424	-0.992149	-2.5305		-1.77721	-1.93785		1.67121	1.72046
Rbm14			-0.625904
Cd248			-0.626258	-0.953891	-0.756879	-0.842096
Adam23			-0.627866	-0.726908	-0.68812	-0.851163																		0.607535
Astn2			-0.628816	-0.994707	-0.966405	-1.02854
Fam171a2			-0.629263	-0.638929		-0.804459
Cmya5			-0.629965			-0.783099													-2.4303	-1.0484			-1.33144	-0.84979	-1.27394		-1.51011	-1.68815		1.27759	1.34452
Col14a1			-0.630147	-0.84192		-0.781767														-0.758962								-0.802297
Cks2			-0.632223			-0.987172								-0.686463				-1.21182	-1.20168				-0.980597	-1.05518
Kif22			-0.632419			-0.901896								-0.794592	-0.877557			-1.57567	-1.54485				-1.28668	-1.45809	-1.07667
Bmp6			-0.632755	-0.947422	-1.02637	-1.32963			0.6106
Bpifb5			-0.633129	-1.13383	-0.614994	-0.769771
Dbn1			-0.633214	-0.868462	-0.800935	-1.07473
Zfhx4			-0.63365						-0.739024
Dnase1l2			-0.63588		-0.842197																									0.954602
Fhl3			-0.635946			-0.638932													-1.84854				-1.19442	-0.954428	-1.16954		-1.17659	-1.36609		1.08197	1.2101
Foxm1			-0.637798			-0.894525	-0.639951		-0.616643					-0.893097				-1.81533	-1.56354				-1.68435	-1.58524	-1.21724
Rdm1			-0.638259	-0.648331		-0.879052
Pnmal2			-0.639206
Prr11			-0.640229			-0.64903	-0.690051		-0.674992					-0.691996				-2.38481	-1.6856				-1.92942	-1.72831
Hjurp			-0.64109																					-0.589258
Gdf10			-0.643204	-1.34786	-0.786918	-1.35377												0.65098
Racgap1			-0.644685		-0.642487	-1.09286	-0.605258							-0.990872	-0.621805			-2.12841	-1.86068				-1.75028	-1.83058	-1.27832
Kif14			-0.645562			-0.640999	-0.6049		-0.68887					-0.6827				-2.13726	-1.69581				-2.06459	-1.54466
Rsad2			-0.645956	0.648609			-1.50383	-0.783764	-1.1191											-1.81042	-1.02092		1.84484	0.963855	0.834768	-0.903261	0.596246			-0.606636
Sema6c			-0.647268	-0.935304	-0.858719	-1.336
Tnxb			-0.6476	-1.27498	-0.710645	-1.16732
Nsl1			-0.648568				-0.833504		-0.773704									-1.7521	-1.43861				-1.41232	-1.1664
Gtse1			-0.648664				-0.70204		-0.663955									-2.22103	-1.39601				-1.47604	-1.96314
Fez1			-0.650836	-2.55864	-0.910987	-1.23774						-1.67476
Ntng2			-0.65086	-0.948815	-1.20287	-1.58238
Pcyox1l			-0.651037
Cdkn2c			-0.651471	-0.917168	-0.644941	-1.1015								-0.633417				-0.668103					-0.878954	-0.844347	-0.826896
Knstrn			-0.653185		-0.769938	-1.12029	-0.652644							-1.00496	-0.733667			-2.21227	-1.68731				-1.83729	-1.83577	-1.15745
Usp29			-0.653528				-1.11547	-0.769581	-1.23202
Skp2			-0.653545				-0.689955		-0.679427
Nova2			-0.653714
Oasl2			-0.654178										0.818963	0.704373	0.992884			-0.960981	-0.71435									0.877653	0.627186
Tigd5			-0.654611
Mki67			-0.655839		-0.713586	-1.10657								-0.948236				-2.12887	-1.92437	-1.04843	-0.900175	-0.663166	-1.58674	-1.77862	-1.12252
Syt15			-0.657722	-1.94279		-0.848921													-0.875452					-0.65534
Ckap2l			-0.658026			-0.614548			-0.632314					-0.598523				-2.36052	-2.16262				-2.02559	-2.33232	-1.76506
Col24a1			-0.659259	-1.97901	-1.20745	-1.68
Flnc			-0.659832	-0.890517		-1.02845													-2.84897	-1.28607	0.908175		-1.50013	-1.50717	-1.72242		-2.02691	-2.03603		2.31559	2.15481
Anks6			-0.66046
Rnf152			-0.66272	-0.824709	-0.990608	-1.07917
Slco5a1			-0.66423			-1.0204								-0.850844
Lypd2			-0.66458			-0.798726														-0.720994
Sgo1			-0.664778			-0.983803	-0.604438		-0.588439					-0.901129				-2.08848	-2.19141				-1.83712	-2.06068
Ank2			-0.665106	-1.56909	-1.07365	-1.14444						-0.737773
Neil3			-0.667105			-0.887644	-0.642399		-0.67775					-0.89981		-0.669981		-2.48718	-2.06823	-1.06158			-1.85499	-1.9907
Cdca7			-0.668596						-0.600784														-0.913268	-0.800785
Dhh			-0.668622	-1.29938			-0.756765	-0.593956	-0.753438			-1.46617			1.31171					0.793833
Cdkn3			-0.668995	-1.34279	-0.664295	-1.09661								-0.90651				-1.8065	-2.44901				-1.7899	-1.77851	-1.71749
Scn5a			-0.669013
Spon2			-0.669596	-1.1935	-1.0219	-1.36641												-1.18536	-0.975261			-1.03981	-1.8874	-1.22233		0.662017
Hdhd3			-0.670386												1.12631
Col16a1			-0.672313
Ccnb1			-0.675867	-0.611812	-0.680661	-1.08707			-0.599803					-1.02423		-0.596654		-2.49814	-2.357	-0.968987			-2.03863	-1.96183	-1.3604
Zfp647			-0.676559			-0.611675
Mamdc2			-0.676575
Nacad			-0.676634			-0.619618
Asz1			-0.677843	-1.85144	-0.785847	-0.740062
Myocd			-0.678659
Mis18bp1			-0.678951	-0.754459		-1.12124								-0.893561		-0.618772		-2.37361	-2.26783	-1.01666			-1.5448	-2.03429	-1.68898
H1fx			-0.67913	-0.7805	-0.623715	-1.7367								-0.858376		-0.908939
Birc5			-0.680023			-1.01179	-0.710935		-0.654015					-0.990518	-0.690269			-2.08289	-1.96491	-0.755099			-1.61574	-1.58776	-1.2989
Scara3			-0.680902	-1.74261	-0.937438	-1.52414								-0.622325
Ntn1			-0.681486	-0.635982	-0.836354	-0.893783
Plvap			-0.68269
Obsl1			-0.683064	-0.646952														0.663524
Tcf21			-0.684738	-0.629977	-0.646081													1.04679	0.834053	0.732114	0.713335
Popdc2			-0.686018																		-0.71581
Fndc1			-0.687602	-0.977601	-0.881609	-1.03509													-0.750994								-0.944294	-1.02429	-0.600066
Cand2			-0.688004		-0.65222	-0.82692													-0.896682				-1.00709	-0.724372
Erdr1			-0.688754	-0.745123					-1.05759	-1.32812	-0.603655
Bub1b			-0.690492	-0.605796	-0.669825	-0.836293								-0.642238				-1.36697	-0.854195				-1.1651	-1.16226
Vwf			-0.691143
Xk	yes		-0.696351
Stx1b			-0.69943
Acoxl			-0.699473	-1.27618	-1.0101	-0.750472	0.739869		0.615906
Atp2b2			-0.701214				-0.905811
Zfp423			-0.70176			-0.743472
5730596B20Rik			-0.704007		-0.731844
Zfp382			-0.705854				-0.743586		-0.858465
Kcnh1			-0.710599		-0.592502																										-0.618893
Smyd1			-0.711619																-2.98662	-2.11103			-0.912449	-0.766698	-1.13734		-2.1565	-2.40001		1.7703	1.87996
Zcwpw1			-0.711909
Mb			-0.712853	-2.40248	-1.14028	-1.95279								-1.06298				-0.629885	-4.71985	-3.92296	-0.594897		-1.06454	-0.960277	-1.30449		-3.65042	-4.1679	-0.648084	3.48856	3.59067
Ccdc3			-0.712866	-0.985281	-1.23729	-1.36616	0.68225		0.790973															-1.15909
Sdk2			-0.713	-1.01668	-0.682326	-0.743106
Smpx	yes		-0.713251			-0.698251		-1.011											-4.5469	-3.57983			-1.23042	-1.21331	-1.68119		-4.06571	-4.57889		3.61759	3.79061
Aurkb			-0.713306			-1.01583	-0.703324		-0.630552					-0.952096	-0.673389	-0.658525		-2.54773	-1.87563				-2.02056	-1.93033
Isg15			-0.713618	0.782072			-0.857999		-0.634048				0.653813					-1.09176		-0.780227			0.951008			-0.592634	0.817086	1.24453	1.01761
Col1a1			-0.713699			-0.636123
Trim29			-0.71463															-1.07149	-1.46527	-1.23052	1.20094	-1.11037	-0.84615	-1.35309			-1.50254	-0.90697	1.023	2.49602	1.86211
Cdca8			-0.720084			-0.886106	-0.696186		-0.63593					-0.805367	-0.662597			-2.06303	-1.98532	-0.83897			-1.77814	-1.66094
Ccdc8			-0.720419	-0.605395	-0.649541	-0.588214												0.632607
Scn8a			-0.722656	-1.50496	-0.888974	-0.963746												1.45475
Hyls1			-0.723415
Kif20a			-0.72358			-0.992123	-0.588843							-0.822599	-0.714149			-2.35725	-1.79756				-2.04429	-2.18034	-1.48872
Kcp			-0.723678	-0.781001	-1.11762	-1.34124
Agt			-0.723944	-1.72889	-1.26109	-1.58973	0.755369		0.798755									2.5617	0.974874					1.03448	1.27311		-1.79745	-1.81584	-1.42863
Adgrb2			-0.724469		-0.649958	-0.90817
Adamts7			-0.725018	-0.867709	-0.779881	-0.933427
Col20a1			-0.725603
Mdk			-0.727338	-0.628136	-0.882127	-1.35179									-0.593938			0.657456
Itih5			-0.727717	-0.862898	-0.804453	-1.25802								-0.771407	-0.586853				-0.723956								-0.700761
Galnt16			-0.727871	-1.56294	-1.24289	-1.84633	0.609901							-0.604174
Knl1			-0.728388	-0.989924		-0.845401	-0.914287		-0.849453			-1.16803		-0.972513				-2.34946	-2.11576				-1.89322	-1.93835	-1.44606
Ptn			-0.728967			-1.07589										-0.601184											-1.17402	-1.01048		1.0756	0.847822
Neurl1b			-0.729584		-0.70453	-0.898312
Prc1			-0.731315		-0.690416	-0.944643	-0.628209		-0.635913					-0.864674	-0.767391			-2.50599	-2.27468	-0.745924		-0.850204	-2.14708	-2.13028	-1.30709
Trim59			-0.731665	-0.629164		-0.586714	-0.755763		-0.730672			-0.628667						-0.99576	-1.04504	-0.767724				-1.0788
Iqgap3			-0.732312		-0.710353	-1.07075	-0.694292		-0.647965					-1.0187	-0.703352			-3.43108	-2.82738	-1.27563	-1.15089	-0.85664	-2.69018	-2.70189	-1.81116
Fbln2			-0.73261	-0.768602	-0.728183	-0.754887
Npr3			-0.733307		-0.719424		-0.641891		-0.668412									0.890054		0.761336	0.645999						-0.957709			0.611799
Hsd11b2			-0.734481	-1.06436	-1.01164	-1.20252												1.42192	1.16055
Rtp4			-0.73483										0.847884	0.696402				-0.998727	-0.614072									1.02306	0.764507
Pdlim3			-0.738099	-1.19463	-1.07578	-1.29205													-1.20998				-0.865324	-0.867926	-1.04988		-0.759608	-1.09779		0.823432	1.10481
Dgkb			-0.739274	-0.956385	-1.16107	-1.03227								-0.630704
Glrb			-0.740399
Tpm2			-0.740571			-0.726907													-2.42487		1.15696		-1.33829	-1.08371	-1.65677		-1.72292	-1.57954		2.01939	1.82286
Hba-a1			-0.740796		-0.618819	-0.686222									-0.723617					-1.603			1.22769			-0.842629		-0.605612		-0.699933
Ccno			-0.74304															-1.13559	-0.966814					-0.917545
Gpr4			-0.743165	-0.972487	-1.00724	-0.740057
Creb5			-0.746726
Sox7			-0.747073
Tiam2			-0.749946	-0.917454	-0.823672	-0.851852
Hhipl1			-0.749987
Efs			-0.751237	-0.955713	-0.797536	-1.06745
Adamts3			-0.753266
Aurka			-0.754743			-0.748408	-0.609921											-1.50902	-1.53204				-1.33804	-1.60274
Slfn14			-0.757484			0.733962	-1.19593		-1.442											-2.86587	-2.09978		1.88272	1.70434	1.43589					-1.46756
Fam124b			-0.758747	-1.99314	-0.785479	-0.853946
Tro	yes		-0.759642	-1.13779	-0.949022	-1.0755
Cox6a2			-0.761303		0.824766	0.648905		-0.871903						0.614374					-1.77261	-1.18998	-0.648658	0.62428			-0.769859		-0.759695	-1.16027			0.77051
Dusp27			-0.761545																				-1.83941				-3.80533	-4.35531
Acer2			-0.765254	-0.749365	-0.680416
Sbk3			-0.766295	-1.32276		-0.618977													-0.948624
Rhou			-0.767643	-1.08319	-0.944462	-1.08166
BC030867			-0.768561			-0.779744	-0.649633											-2.46215					-2.09981	-1.71308
Myh7b			-0.771135	1.52461
Lum			-0.774808			-1.91072		-0.848458			1.10148			-0.890963		-1.36444			-1.42713	-1.13819			-0.81371	-1.00045	-1.001		-1.2733	-1.6943		1.02741	1.32784
Lcat			-0.775576															1.54121									-1.91728	-1.08204	-1.27015
Tppp			-0.776548	-1.48333	-1.30952	-1.36618
Lama1			-0.779324				-0.824115	-0.636611	-0.877226
Paqr6			-0.779964			-0.639032
Kif2c			-0.780067	-1.56102		-1.28837						-1.22736		-0.978949		-0.814071		-2.36436	-1.96392				-1.93829	-1.91142
Cth			-0.782174
Ankle1			-0.783837	-0.913369	-0.847332	-1.20043								-0.941473				-2.50187	-2.70109	-1.38615			-1.53908	-1.76114	-1.51734
Acaa1b			-0.786525	-2.70512	-0.756408	-1.07116												1.01391						0.741403
Ccdc36			-0.787114	-2.22713
Pcsk6			-0.787579	-1.78131	-0.942417	-0.981405													-0.827012
Cenpf			-0.789883	-0.720619	-0.985386	-1.40134							-0.611266	-1.08841	-0.592864			-3.10795	-3.02479	-1.40973		-0.786311	-2.44414	-2.66635	-1.93604
Trim10			-0.79113				-1.12313		-0.852347											-2.94021	-1.4178		2.13322	1.08999	1.08958	-1.16115		-1.32314	-0.942765	-1.24452
Cdca2			-0.79211	-0.596868	-0.739077	-0.939452			-0.633687					-0.785692				-2.28219	-1.90738				-2.14874	-1.78782
Gfra4			-0.793528	-1.69181		-0.7666														-1.13918
H2-Q6			-0.797336															-2.4572	-1.68552	-1.01399	-0.625135			-0.794804				0.880172	1.02173
Lrrc15			-0.798773	-1.97302	-1.14217	-1.07626						-1.04209			0.961178
Pimreg			-0.799012		-0.708339	-1.39301								-1.03386	-0.738574	-0.729051		-3.49299	-3.32804	-1.17737			-2.89958	-3.32426	-2.58166
Arl4d			-0.799158															0.670177			0.627503		0.648425							0.588693
Ube2c			-0.800135		-0.702784	-1.34402	-0.592115							-1.09614	-0.737319	-0.713984		-1.58194	-1.3743	-1.50439			-0.781245	-1.49573	-1.14961
Ypel4			-0.800429		-0.688471	-0.586539			-0.679533											-1.88978	-1.03824		1.337	1.18524				-1.21693
Plk1			-0.80102	-0.908373	-0.601176	-1.11576	-0.620233		-0.669003			-0.724138		-1.00163		-0.595854		-1.66833	-1.7031				-1.19889	-1.41303
Mxd3			-0.805585			-1.05247	-0.714765		-0.599276					-0.861647		-0.639392		-3.18077	-2.64273				-2.20157	-2.61291	-1.98459
Aplnr			-0.807212	-1.49081	-1.23877	-1.62571	0.623585
Zfp663			-0.807278	-0.939128	-1.09871	-1.80948
Chil3			-0.809954				-1.04204	-0.740043	-0.916548					-0.795003				-0.996324						0.591452	1.07218	0.646472	0.914683	0.786903	1.17153
Slc8a3			-0.809982		-1.10057	-1.54801									-1.26617
Stag3			-0.811676	-2.03943	-0.882898	-0.716514									2.11185
Col6a2			-0.816133	-0.71048	-0.633091	-0.64798
Hist1h4i			-0.818385
Fbln1			-0.820465	-0.676795		-0.77704													-0.683204	-0.645402	-0.629351
Tceal3	yes		-0.822358			-0.865772
Slc24a5			-0.824398
Gm10036			-0.8272
Ccnb2			-0.829417		-0.7954	-1.37514								-0.96315	-0.711644	-0.628003		-2.08473	-1.8938	-0.884109			-1.71778	-1.93452	-1.39904
Gas2l3			-0.830125	-0.74357	-0.755408	-1.01288			-0.661931					-0.879197				-2.50302	-1.89476				-2.05948	-2.01785
Ifi44			-0.835316										0.826091	0.683747				-1.56921	-1.20018									0.882957
Dpysl4			-0.836486		-0.86135	-1.3066
Drp2	yes		-0.837593			-1.42259																					-1.74349	-2.46129
Tnnt2			-0.838006				-0.755783	-0.736782	-1.00164							-0.696439		-0.646883	-2.34458	-2.31938	-1.91791						-1.91197	-1.53446	-1.16739
Cdc20			-0.838683		-0.764256	-1.29777								-0.653043	-0.592266			-2.3169	-1.92658			-0.605357	-1.98627	-2.10807	-1.54263
Ybx2			-0.840389	-1.53554															-1.32378											1.05351
Xkr5			-0.841153				-1.05756		-0.9695									-2.01759					-1.90701	-1.74916
Lingo1			-0.841863	-0.799467	-0.603863	-1.44696
4833423E24Rik			-0.845313		-0.769487	-1.28733															3.33056	-3.40191	-2.40679	-6.00125
Kcnk3			-0.847866	-1.05378	-0.879949	-0.924366
H2-T24			-0.850171															-1.0449	-0.692062									0.651958
Tulp1			-0.851307
Myh6			-0.856713				-0.887134	-0.752528	-1.29344							-0.933223		-1.05176	-3.3781	-2.68638	-3.12071						-2.85517	-1.64483	-1.80645
Slc4a1			-0.856739		-0.671554		-1.25042	-0.605486	-1.02527					-0.656642				1.1178	0.94017	-2.2782	-1.0636		2.00254	1.23812	1.31365	-0.82184		-1.20979	-0.877185	-0.89683
Mfap2			-0.8572	-1.01265	-0.939172	-1.15487
Wasf1			-0.859059	-1.78947	-0.768988
Cenpa			-0.859341	-0.596982	-0.908744	-1.41278								-0.915127	-0.648075			-1.21822	-0.853387				-0.942901	-0.945911
Trim67			-0.859357	-1.73336	-1.18516	-1.23275												1.96941									-1.29275		-1.76116
Paqr9			-0.861287															1.19322		-2.26739	-1.47633		1.2304				-1.03081	-2.16352	-2.15744	-1.11276
Gpihbp1			-0.863099	-0.842308	-0.980259	-0.936312
Mroh2a			-0.865628		-0.947561	-1.20706																		-0.784258
Krt15			-0.866362	-0.618719	1.57012	-2.82234	1.47919	-1.4025	1.57099	1.37836	2.89234	1.49256	0.808739		-1.96549	-1.60523			-3.20354	-3.22888	2.10002	-1.1373	-1.95999	-2.77689	-1.22321	-1.31919	-4.17554	-4.38884		4.45976	4.39757
Sez6l			-0.868938	-1.23502	-1.48456	-1.8554	0.997784		1.07994
Sobp			-0.869098	-2.74795
Colq			-0.870494		-1.09401	-1.43284												-0.978766					-0.99432	-0.814542
Cacna1g			-0.872331	-0.632197	-0.926432	-1.32703									-0.744692
Prss35			-0.872686	-1.46348	-1.29142	-1.69138								-0.659578						-0.978512
Apobec2			-0.873563	-2.18328		-1.27088		-0.937842			1.03518								-4.46644	-2.16347	0.934785		-2.35637	-2.25512	-2.20868		-3.76365	-3.68792		3.71578	3.40747
Sapcd2			-0.873593		-0.87406	-1.2851	-0.625631							-0.855108				-1.82299	-1.48117					-1.30358
Islr			-0.877635	-1.01284	-1.01415	-1.28877
Gchfr			-0.884816			-0.793669
Abcg4			-0.887877	-1.8831		-0.90985
Casq2			-0.88837	-1.41991		-1.24849		-0.894303			0.770302					-0.749537			-4.20408	-3.04986	-1.12257						-3.81801	-3.5104	-1.17934	2.77318	2.29484
Ilk			-0.895826			-0.602073
Ssc5d			-0.896203	-0.899512	-1.07339	-1.06244
Tenm4			-0.900644	-1.94403	-1.32268	-1.54898
Fam83d			-0.901879	-0.863738		-0.861865	-0.694161		-0.58999									-1.93345	-2.01935				-1.85097	-2.04206	-1.74172
Prag1			-0.903937	-1.66083	-1.127	-1.31608																	-0.807028	-0.817746
Gpr182			-0.904735		-0.711088	-0.734985
Kcne1l	yes		-0.905307		-1.41889	-1.24945
Kit			-0.908036	-1.69311	-1.37733	-1.52379	0.637535		0.664768
Capn3			-0.911673					-1.07091																							1.10893
Abcb4			-0.913089				-1.42072		-1.03913									1.83248		-1.00852				1.13428			-1.13846	-1.40701
Aldh1b1			-0.915164																	-1.05829							-1.36678	-1.09551
Disc1			-0.916555	-1.44446	-0.935407	-0.898039
Ptpn5			-0.923036	-1.05087	-1.16371	-1.5559	0.712202		0.686062											0.982371
Ccdc92b			-0.925212
A2m			-0.927432	-2.15186	-1.86857	-1.82365	0.946294		0.959673
Arhgef39			-0.930427		-0.716334	-1.26186												-1.73678	-1.5081				-1.28253	-1.47411	-1.19824
Adcy8			-0.930614	-2.46537	-1.65116	-1.54572						-0.986109			0.895843
Espl1			-0.932198	-0.715069	-0.701708	-1.05092	-0.607967		-0.632454					-0.754014				-2.09743	-1.4876				-1.63042	-1.99361	-1.24531
H2afx			-0.936422		-0.610062	-1.09038								-0.597834				-0.737362	-0.691378					-0.724878
Trpm5			-0.95365	-1.68707		-0.744449														1.10257
Kif18b			-0.958601		-0.760865	-0.995942	-0.682761		-0.666198					-0.719789				-2.85117	-2.8395	-1.20406			-2.25481	-2.34123	-1.58725
Arsi			-0.961422	-1.00302	-0.792864	-0.855914																	-1.42292					-1.11106
Asb2			-0.968012	-0.895667		-0.896993													-2.23884	-1.03113			-0.903381	-0.886971	-1.46404		-1.05215	-1.27164		1.0563	1.20925
Kifc5b			-0.968196			-0.888869												-1.44724	-1.5218				-1.60349	-1.17901
Ifit1bl1			-0.971092	-2.32623		-2.37389	1.10841	-1.06129	1.90193	1.83979	2.58228
Efnb3			-0.975259	-1.34432	-0.857264	-0.991352
1110002E22Rik			-0.97671	-1.53529		-1.62503													-4.89423				-2.05153	-2.52401	-2.68183		-3.88634	-4.39372	-1.0645
Car3			-0.981711	-1.62407		-5.34329	0.851688		2.18621	2.62085	2.91209							1.22193	-4.74998	-2.8111		0.843215	-0.835469	-0.807777	-1.78912		-4.83615	-4.59822	-1.96574	3.37006	2.58491
Aspm			-0.986657	-0.815567	-0.869302	-1.27507			-0.58829					-0.884932				-2.68502	-2.43623	-0.921066		-0.84992	-2.39759	-2.50166	-1.68433
Trdn			-0.989894																-5.69088	-3.03187		1.34554	-1.52572	-1.23768	-2.68706		-3.84967	-4.09272
Mex3a			-0.990235	-1.04212	-1.07574	-0.946345																	-1.20883	-1.04123
Mpz			-0.990256	-2.52099				-1.17773	-1.07018																		-1.61063	-1.51126		1.15627	1.02817
Col26a1			-0.990373	-1.65163		-0.769117
Car14			-0.991415	-3.12589	-1.30088	-1.41177
Mybphl			-0.991525										0.984189			-0.828825		-1.41172	-3.29458	-3.02764	-2.9708							-2.00459	-1.49961
Pdgfra			-0.994724	-1.8052	-1.46817	-1.58228
Phf24			-0.996319															-1.54429					-1.07594	-0.985566
Sowaha			-0.999313				-1.27332	-1.28633	-1.19844											-1.60426	-1.46361
Chia1			-0.999919	-1.126	-0.979911					-0.678928
Kifc1			-1.00209		-0.588223	-1.00918	-0.651276		-0.62889					-0.657605				-2.29281	-2.47547	-0.846843			-1.81432	-2.46317	-1.87323
Col6a4			-1.00236	-2.69051	-1.42353	-1.99548	0.841756		0.878024
Adamts14			-1.00349	-0.697397	-0.74935	-0.706055
Tchh			-1.00539				-0.803487	-1.18149	-0.867342
Thbs4			-1.00616			-1.07745		-1.62198		1.72285	1.5495										2.63499		-1.98106	-5.16968	-3.58227
Adra1d			-1.01514	-1.2468	-1.13525	-1.51055
Batf2			-1.01693
Hpca			-1.02477		-1.61574	-1.61415
Ccl21a			-1.02509	-2.01382	-0.719136	-0.789121
Kcnd3			-1.02734		-0.911926	-1.7754
Chst8			-1.02747	-1.30217	-1.43319	-2.97184	0.633829							-1.34925		-1.12337		1.08337	1.29556	1.07137
Sgcg			-1.02804	-1.04088	-1.54288	-2.61209	0.912738		0.863732						-1.61345				-1.9285								-1.36972	-1.31284		1.18196	1.05457
Sptb			-1.03255	-1.24536			-0.758086		-0.848361										-0.994451	-1.8182								-1.5422			0.954574
Otof			-1.03923	-2.71339	-2.01475	-2.7109	1.60427	1.14846	1.5328
Tymp			-1.04221	-1.29478															-0.836814	-0.879481			0.806068
AW551984			-1.04662			-1.0977		-1.20102			1.37493								-1.55227								-1.97918	-2.5991
Rspo4			-1.04918	-1.8782	-1.51152	-2.2843								-1.02253				1.7289	1.35071	1.07389
Gzma			-1.05421	-2.35767	-0.998492	-2.09758								-1.29658				-2.24803	-0.844548	-1.45673	-1.32963		-1.15326				1.82263			-1.10605	1.05516
Reln			-1.05656
Ccnf			-1.0659		-0.744116	-0.853406	-0.735109		-0.642455									-1.89295	-1.53287				-1.59651	-1.84125	-1.23439
Col2a1			-1.06698	-2.95897	-1.93036	-2.4088	0.870399		0.982569
Txlnb			-1.06728			-1.07716													-4.03479	-2.83782			-1.04782				-3.11885	-3.24425
Lmo3			-1.0679
Srl			-1.06951	-1.07554		-1.09776		-0.792147											-3.60698	-2.5924	-0.703458		-0.883037	-0.723676	-1.22755		-2.73552	-2.99552	-0.935785	2.08867	2.09982
Plin4			-1.0745			-1.74826				1.16168	1.00468								-3.05731	-1.13551		1.24308			-1.45936		-2.4512	-2.00074	-0.730527	1.78208	1.2681
Sln			-1.07828	-2.03459		-1.86798					0.802292					-0.934894			-3.37557	-3.02685			-0.937321	-0.831257	-0.785852		-3.4263	-3.84507	-0.677023	2.95423	3.15331
Ahsg			-1.08154	3.30109			-1.18218		-1.51382			2.82428			-1.94209	1.71558		6.96671
Hmcn2			-1.08311			-2.00628		-0.862807	0.893203		1.6257								-2.61148	-0.857848	1.12893			-1.16599	-1.53756		-2.1001	-1.56951		2.32306	1.70067
Ifi27l2a			-1.08641				-1.24125		-0.941229						1.40315			-1.56556	-0.883812	-0.674659	-0.913017		0.617944				0.820441	1.47216	1.17111
Epb42			-1.08807		-0.95599		-1.34811		-1.09248											-2.38566	-1.24772		1.87148	1.16571	1.39319			-1.15089
Syt9			-1.0929		-0.721812	-0.756067	-0.84647
Cdc20b			-1.09801	-2.22254														-2.37634	-2.29237				-1.54268	-1.98352	-1.7543
Tnnt1			-1.11342			-1.33835		-0.610998																			-1.33862	-1.46489			0.936659
Mpp3			-1.11639		-0.836253	-0.70084	-0.660909													0.696992	0.960327									0.743441
Cntfr			-1.11917	-1.76932	-1.13925	-1.54244
Hbq1b			-1.12166																1.55627	-1.41565			1.87979	1.26641
1700020L24Rik			-1.12338			-1.00519
Ppp1r1a			-1.1294			-1.54179													-1.23496								-1.3317	-1.07369
Calml3			-1.13542		1.10776	-3.99682	1.66911		2.14144	1.54883	2.87369	2.01151	1.26545		-2.93286	-2.4499		-0.743751	-1.32535	-2.04507	1.24004	-1.57827	-1.11404	-1.46038			-1.92756	-1.97308	0.69899	2.71841	2.67986
Cldn13			-1.13595				-1.64233	-1.14642	-1.60425												-2.13957			2.04672	2.98898
Enpp3			-1.14896	-4.19544	-1.73359	-1.94565
Dcx	yes		-1.14937	-3.079	-2.36588	-2.19748
Grrp1			-1.15063		-0.983901	-1.36184
Ermap			-1.15247	-1.85729			-1.4318	-1.00489	-1.27623									1.39003		-2.42281	-1.30091		2.01353	1.22947				-1.57602	-1.30541
Cntn4			-1.16566			-0.910928
C1qtnf3			-1.16584	-1.87945	-1.51774	-1.63382
Tspo2			-1.16789	-2.85451	-0.998305	-0.793013	-1.47479	-0.800862	-1.1095			-3.12043								-2.02857			1.85992	0.995824
Myl4			-1.17529	-0.646125		-0.796966		-0.805626	-0.593301							-0.766339		-0.774201	-2.04456	-2.51585	-1.86853						-1.44593	-1.63413	-1.08166
Hrc			-1.18596			-1.64261		-0.852225			1.05191								-5.64145	-3.99474			-1.09118	-1.02023	-1.80426		-4.62812	-4.67163	-1.18857
Adprhl1			-1.19139																-2.90898
Tcf15			-1.19248	-3.36049	-1.36784	-2.06966
Nrxn1			-1.19257	-3.73472	-2.15401	-2.12597	0.683867
Slitrk6			-1.19396	-3.41748	-1.70495	-1.79709	0.785049		0.735218			-1.48155			1.6195
Mlip			-1.20103	-2.42438		-1.51212													-4.11342				-1.3971				-3.61158	-3.95339
Csrp3			-1.20325	-1.41326		-1.59813		-0.617802						-0.777916		-1.15423		-0.799181	-5.04834	-3.70327			-1.44647	-1.14341	-1.3619		-3.99076	-4.10507		4.00256	3.76988
Ldb3			-1.2033	-0.817247		-1.10848		-1.11603			0.66589					-0.824973			-4.34699	-2.27371		0.597504	-1.24257	-1.18379	-1.84477		-3.37462	-2.99742		3.13116	2.47705
Upk2			-1.21304			-1.13843
Gm14412			-1.214	-3.53253
Troap			-1.22556	-1.08601	-1.08694	-1.49494	-0.643243		-0.731667					-1.00684		-0.666654		-2.88064					-2.35164	-2.54499
Cav3			-1.22876			-1.10015													-2.085	-1.21517			-1.44832	-1.19984	-1.24348		-1.63552	-2.15566		1.39992	1.78267
H2-Q7			-1.24699															-2.22584	-1.66428	-0.928866		-0.585388	-0.61916	-1.09694				0.670448
9330159F19Rik			-1.24846	-3.95004	-2.58833	-2.35327	0.863808
Tnfrsf25			-1.24999	-2.37961	-1.03934	-0.606591									2.061
Xirp1			-1.25137	-2.03844		-1.7308										-1.49527			-4.03485	-2.86477			-1.92507	-1.63378	-1.30074		-3.76692	-3.68312		5.40948
Myl7			-1.25259	-1.28476		-0.714038	-0.655787		-0.982775			-0.682499				-0.939768		-0.674454	-2.07291	-2.65218	-2.05586						-1.51701	-1.6477	-0.929575		0.613479
Cadm3			-1.25291			-1.3731																					-1.30454	-1.74257
Tnni1			-1.25564			-1.16701		-0.939696							-1.25134
Glp1r			-1.2563	-1.87163	-1.47244	-1.27215												-0.816891			-0.603275
Ear1			-1.26263	-2.89872	-1.60843	-1.24071
Hcn4			-1.26568	-3.06602		-0.94975										-1.34942
Slc8a2			-1.28144	-2.48069		-1.31572
Pif1			-1.28623	-1.40201	-1.07613	-1.52621	-0.714503		-0.613319					-0.857472				-2.94814					-2.40177	-2.54213	-1.66344
Ank1			-1.2869		-0.7719	-1.11943	-1.02576	-0.615537	-0.837487					-0.710378					-1.02577	-1.39282							-1.1216	-1.33032			0.820973
Ly6g6c			-1.28792															-1.35028		-1.70323	1.47845	-2.01339	-1.45671	-2.04968			-1.358	-1.27948		2.23975	2.10363
Mapk10			-1.29358						-1.12703									-1.47652	-2.62345	-2.57054	-2.15839
Sync			-1.29783			-1.1005
Ttn			-1.30525			-1.58032		-1.34099			0.923293			-0.725189	-1.13452	-1.022			-5.46699	-3.62854			-1.49886	-1.3684	-2.00047		-4.41858	-4.29474	-1.0386	3.97396	3.42604
Rnf207			-1.31425			-1.10229
Spta1			-1.31904	-2.33017	-0.797083		-0.906817	-0.776484	-0.958384											-2.00579	-1.04321		1.42488							-0.952519
Dlk1			-1.338	-1.53884	-1.43395	-1.96974												2.46081									-4.19343	-2.71346
Myom2			-1.33912	-2.21506		-1.91078					0.617123					-0.981129			-4.9291	-2.50393			-1.80236	-1.4567	-1.78344		-4.27253	-3.86127	-0.672116	3.96915	3.20481
Emilin3			-1.35399		-1.17441	-2.0204
Hfe2			-1.3598	-2.40324		-1.82509		-1.23224			1.20605								-4.79978	-2.35702			-1.74236	-1.62525	-2.10269		-4.43873	-3.92887	-1.2396
Obscn			-1.38924			-1.43473		-0.856745								-1.06608			-4.36312	-2.28011		0.824029	-1.08453	-0.872228	-1.78645		-2.94323	-2.65285	-0.789274	2.45558	1.90899
Myo18b			-1.40803	-2.43435		-2.89771		-1.16638			1.08853			-1.18678					-5.40079	-3.28929			-1.26031	-1.33312	-1.58005		-4.83232	-4.09335
Ifi213			-1.41888	-1.6004	-0.768699	-0.593028												-0.759844										0.754959
Ivl			-1.43225
Ip6k3			-1.43798	-2.11035		-1.67916
Enpp1			-1.44031	-2.13928	-2.33786	-2.54209	0.777494		0.764051
Mylk4			-1.45384	-2.47173		-1.09427		-1.26786											-3.8917	-2.74618		1.16656		-0.862817	-2.06603		-2.88093	-3.53309	-1.16615	2.11475	2.5707
Trim55			-1.46024	-2.11272		-0.922743		-0.972356											-3.23759					-1.45623	-1.64363		-2.30392	-3.0834
Slc6a2			-1.46403	-2.71539	-1.66397	-1.33488						-1.56768			1.42925								0.779624
Cntn1			-1.46611		-1.83503	-1.54094
Clca3a2			-1.48289
Rxfp1			-1.49932	-2.47849		-1.38698
Lrrn2			-1.50982	-2.47673	-1.38086	-2.70999
Rhag			-1.53861				-1.702		-1.38774
Hist1h2be			-1.53908		-1.22995
Kel			-1.55967	-2.06436	-1.15342		-1.11473		-1.10904											-2.90151	-1.89525		1.89259	1.20996					-1.59518
Casq1			-1.56977			-2.20409		-1.07486			1.50389	1.60487			-1.55914				-4.88978	-2.66664	0.995032	0.598984	-2.29352	-2.88473	-2.82339		-3.98607	-4.07486		3.76683	3.64504
Dhrs7c			-1.60009	-2.50653															-3.83408	-2.38489							-3.25884	-2.88507
Cyp26b1			-1.64728	-1.09944	-1.18633									0.96144		0.85339		-0.613745	1.69378	-1.28935	-0.659718	-2.12137			1.50244			-0.672687		-0.915824
Cidec			-1.65463	-1.93362	-2.02094	-3.46867				1.10659								0.942885	-0.85351	-0.863025							-1.23003	-1.64924	-1.29167
Chst4			-1.73245	-3.51979	-0.895562	-1.07967														-1.08469
Hoxd8			-1.74106				-1.02873	-1.56844	-1.00465														-1.73738	-1.64272
Oas3			-1.76494				-1.3488		-1.05785				1.35859	1.16454						-1.45073	-1.24762		1.36132					1.0573
Synpo2l			-1.77617	-1.76058		-1.87622		-0.902115								-0.996275			-3.9611	-2.22095			-1.35496	-1.50863	-1.88775		-3.36943	-3.1351
Col17a1			-1.79054	-0.988637	-1.04236	-1.56389																-0.710246	-0.686613				-0.763709			0.944908	0.74403
Lgals7			-1.79258		1.51023								1.75469					-1.39907			2.79964	-1.61099	-2.89834	-3.91796	-1.32969				1.6257
Myl3			-1.81055	-2.64409	-1.60126	-1.77835												-1.20373	-5.92165	-4.02193			-1.97713	-1.9474	-1.84684		-4.92632	-4.59402		5.21874	4.37318
Zcchc5			-1.82788	-1.72374	-0.967972	-2.00456		-0.843045															-2.00565
Hs3st3a1			-1.83195	-3.10677	-1.32619	-2.18248
Rhd			-1.84286		-1.31636		-1.26192		-1.43446
Sstr4			-1.85961															-1.99671	-1.57133	-1.64905
Apba2			-1.86959	-1.99339	-1.67517	-1.27277
Itgb1bp2	yes		-1.87732			-2.19443		-1.64361			1.94741								-4.33156	-2.58312			-1.57632	-1.20851	-1.41995		-4.15592	-4.03912	-0.880195
Actc1			-1.9124	-0.855191		-1.03877	-1.08709	-1.40276	-1.25354							-0.955536		-0.756434	-2.71514	-1.98264	-1.21765		-0.684167				-1.87281	-1.78206	-0.845911	0.939163	0.911399
Tmem182			-1.91693	-2.20545		-2.11881		-1.43253			1.69772								-5.06978	-4.1839				-1.40359	-1.84143		-4.91047	-5.2134
Mypn			-1.9837																	-2.47299			-1.69662	-1.17731	-1.42613		-3.32597	-3.30315
Rbfox1			-2.01659	-3.0868	-1.34228	-2.48178																		-1.78982	-2.09609
Btnl10			-2.07732				-2.0549		-2.04339
Actn2			-2.12323	-1.29855		-1.80075	-1.21696	-1.78547	-1.01627		0.893459			-0.709095		-0.890471			-4.87705	-3.09649			-1.27609	-1.08263	-1.61374		-4.11869	-3.88246	-0.616009	3.89605	3.34331
Ccdc42			-2.12889	-2.85961	-0.985924	-1.33195
Ctnna2			-2.26543				-1.50158	-1.14411	-1.0733
Neb			-2.37936			-2.28676	-0.593063	-2.21806		0.841093	1.84881	1.45536			-1.75769			-0.978078	-5.1842	-2.59802	1.14755		-2.57114	-3.14333	-2.90194	-1.34267	-4.18498	-3.55346		4.15161	3.24071
Actn3			-2.71784	-2.60669				-2.00057	0.971994	1.545	2.78836							-0.964644	-6.68266		1.21195	1.24881	-2.9732	-4.16213	-3.72899		-4.67963			5.01994
Tnnt3			-2.79908	-3.17337		-4.59937		-3.04564	0.718794	1.86592	3.68196			-0.972067				-1.40125	-6.96464	-3.78221	1.22172	1.14254	-3.55762	-3.87202	-4.32624	-1.23687	-5.13434	-5.28254		5.18991	5.09997
Tnni2			-2.80823	-3.04594		-3.72313		-2.9776	0.899818	2.6022	3.77686							-1.08736	-6.34054	-3.1387	0.938171	1.46945	-3.10676	-3.3742	-4.05314		-4.1696	-4.65185		4.1487	4.43675
Ckm			-2.90032	-3.17162		-3.93366		-1.67884	0.615335	1.04776	2.17126					-1.11435		-1.089	-7.15827	-5.41131		0.686686	-2.66702	-2.64107	-3.20613	-0.685405	-5.82527	-6.7611		6.36908
Mylpf			-3.16065	-4.02254		-4.99166	2.90772	-3.13553	1.58331	2.7168	4.27737					-0.976484		-0.782225	-6.39048	-3.08657	1.74862	1.3627	-3.09844	-3.57364	-4.38612	-1.3198	-4.83755	-4.80989		4.69709	4.49648
Krt4			-3.39876	-3.17182	9.48091	-8.28589	11.844	-3.9222	4.82841	5.34649	6.97945	3.25556	2.89511					-2.50416	-6.5763		5.07311	-3.10953	-4.5705	-7.81333	-2.34699	-5.61427	-9.22225	-10.8688	1.94006	9.46926
Klhl41			-3.40022	-2.48705		-2.85876	-0.794974	-2.9036	-0.658816		2.09181							-0.841487					-2.42183	-2.63993	-2.26872		-5.0953	-4.07686
Myoz1			-4.26153	-4.99548			-0.926659			1.5954								-1.06721	-5.62105		1.13775	0.983654	-3.02582	-4.0232	-3.18954		-3.93751			4.30135
Myl1			-4.42074	-3.89064	1.28889		5.03583	-4.22783	2.02139	4.52032	5.3781		1.87135						-7.20844	-5.92935	1.84681	1.68905	-2.50715	-3.28365	-4.30774	-1.24676	-5.45716	-7.63823		5.27578
Cyp1a1			-4.44573	-4.22362	-1.99923		-1.61312	-1.92165	-2.63915									-1.18233		-2.12215	-3.21532					1.05617	1.09707	-1.44869	-1.56224	-2.66412
Krt13			-4.91079			-10.1866	13.2045	-6.08434	4.81213	6.9307	9.54241							-2.49808	-6.21539		5.11631	-2.7461	-4.60943	-6.86836	-2.84212	-5.51906	-8.0548		2.55578	8.92059
Acta1			-6.03712	-3.92451		-7.86662		-7.04476		5.23933		2.65895	1.86398		-2.54944	-1.95566		-1.66752	-7.49682		2.50334		-4.61449	-6.22002	-5.74072	-2.94014	-6.31893	-9.83799		6.36306
Myh8			-6.37932	-7.50683		-10.2174		-6.72108	0.826764	4.73578	8.11702		1.58136					-1.2593	-7.27583		2.37961		-4.26073	-6.20383	-4.46606	-2.28526	-7.63876			7.6613
March3				-1.4082
Sept1						-0.674011
Sept3				-2.19485		-1.05867
Sept6	yes					-0.61451
1110008L16Rik				-1.07186											1.06465
1110012L19Rik	yes
1110017D15Rik						0.644239
1500009L16Rik				-1.26226
1500011B03Rik				0.791993
1600014C10Rik															0.682423
1700001C02Rik				0.988477	0.839664
1700007G11Rik						0.743724
1700011M02Rik	yes
1700012B09Rik						0.764017
1700013H16Rik	yes
1700018G05Rik	yes
1700020N15Rik	yes
1700028P14Rik					0.739227
1700029J07Rik																							0.759855
1700030J22Rik					0.665485
1700030K09Rik				-0.639936
1700031F05Rik	yes
1700040F15Rik		yes
1700040L02Rik					1.0552	0.663018
1700080O16Rik	yes
1700084M14Rik	yes
1810010H24Rik																		0.644831
1810011O10Rik																							0.647687
1810030O07Rik	yes
2010106E10Rik	yes
2010107G23Rik						0.694436
2010109I03Rik																				-1.03828
2200002D01Rik				0.588816	0.612171	0.607481
2300002M23Rik									5.4977	6.49841								-1.59266			4.8105	-3.51584	-2.10723	-7.58304		-3.9125			1.88183
2310007B03Rik				0.702582
2310039H08Rik				0.743387
2310057M21Rik				-0.868658
2410004P03Rik					0.734103	0.708181									0.774163								0.647233
2610002M06Rik	yes
2610318N02Rik						-0.996288	-0.979039							-1.20855
2610528A11Rik																					2.11629		-2.33267	-3.89003
2700081O15Rik				-0.604449	-0.694767	-0.693852
2810408A11Rik				-0.94971		-0.7086
3110001I22Rik				1.12279
3110043O21Rik				-0.596795
3425401B19Rik																			-1.81951	-1.03113				-1.12894	-1.54104			-1.54887			1.21138
3632451O06Rik																				-0.824424
3830403N18Rik	yes
3830417A13Rik	yes
4833427G06Rik				0.943085
4921511C20Rik	yes
4921511M17Rik	yes
4921524J17Rik				-0.636416
4930402K13Rik	yes
4930415L06Rik	yes
4930427A07Rik							-0.669026		-0.749204									-1.4094	-1.38159				-1.16628	-1.03804
4930430F08Rik				1.13032
4930444P10Rik																			-1.3735
4930447F04Rik	yes
4930480E11Rik	yes
4930502E18Rik	yes
4930513O06Rik	yes
4930524N10Rik	yes
4930550L24Rik	yes
4930562C15Rik														-0.630489									0.92964
4930578C19Rik	yes
4930579G24Rik							-0.76495	-0.632922	-0.805604
4930595M18Rik	yes
4931400O07Rik	yes
4932411N23Rik	yes
4932429P05Rik	yes
4932443I19Rik																				-1.51313
4933400A11Rik	yes
4933402E13Rik	yes
4933403O08Rik	yes
4933415A04Rik				-3.35257											2.68959
4933428M09Rik	yes
4933436I01Rik	yes
5430402E10Rik	yes
5430427O19Rik	yes			-2.11099
5730507C01Rik				-2.79122								-2.67333
5830411N06Rik																															-1.12349
6030498E09Rik	yes
6430573F11Rik				-1.56982
6820408C15Rik				0.673631	0.650975
8030474K03Rik	yes
9130019O22Rik				-1.2455											1.40406
9130230L23Rik				1.35847
9230110C19Rik					0.690574
9330182L06Rik				-1.44274								-1.63613			1.84969
9930111J21Rik1																		-1.41664						-1.06516
9930111J21Rik2																					-0.765432
A2ml1					1.031	1.43098														-1.26794				0.716367			-1.03541	-1.07155			0.822169
A430078G23Rik						-0.9863
A4galt				0.871532											-0.71926								0.878566	0.634039
A530064D06Rik												-3.62039
A630033H20Rik																					-1.19466
A730046J19Rik	yes
AA986860																					0.776417
Aard						-0.632121
Abca12																		-1.60598			2.46467		-2.30893	-3.48761					1.582
Abca17				-2.31606		-0.833721
Abca3																		-0.797479
Abca9				-0.725659								-0.999462
Abcb1b					1.22132	1.27765														-0.985204
Abcb7	yes
Abcc3				0.734722
Abcc6																		1.46658									-1.37816	-1.38966	-1.21638
Abcc8					0.905413
Abcc9																			-0.856331								-0.766858
Abcd1	yes
Abcg3				-1.20084
Abhd12b						1.35346									2.98628
Abhd15					0.959859
Abhd6						0.612843
Abi3bp				-0.76794	-0.836805	-0.831569
Ablim2								-1.17902
Abra																			-2.46629				-1.39362	-1.01855	-1.62294					1.38145	1.37186
AC130711.1						0.707507									1.55726
Acaa2																		0.666373
Acacb																			-1.48361			0.871993			-0.916956		-0.848992	-0.65705
Acadm																		0.727881									-0.629951	-0.613505
Acap1						-0.656558								-0.749338								-0.68019			0.777037
Ace2	yes			0.620301		0.709478
Ache				-1.53673
Ackr4				-3.41992	-1.92581	-2.31517	1.29583	1.23613	1.70095
Aco2																											-0.61912	-0.652231
Acot1																					0.603231								0.766073	0.635735
Acot7																		-0.713534
Acot9	yes
Acox2					0.680103	0.788735
Acr					-1.03575	-1.94872
Acrbp						-0.603879
Acsbg1																			-1.43756	-0.978126	1.89797	-1.83508	-1.7114	-2.41541			-2.2456	-1.36766		3.00988	1.9683
Acsl1				0.701224														0.712354	-0.616455								-0.783693	-0.723328
Acsl4	yes					0.676884
Acsm1						0.833263													-0.836683									-0.723261
Acsm3																		3.34186									-3.076	-4.17736	-3.15246
Acss2				0.601073
Acta2																		0.596995												0.738487	0.687811
Actg2												0.590627									2.53513						-0.71145		2.26136	2.99865	2.83041
Actrt1	yes
Ada																		-1.14637		-0.649325	1.21724	-1.83134	-1.21368	-1.9055						1.20112	0.901375
Adam11						-0.910703
Adam12																							-0.969498	-1.0296
Adam28				0.827777	0.745672
Adam33				-2.3487	-1.06114	-1.65513	0.872803		0.821561									0.768714					0.807737	0.736467
Adam4						0.851963
Adam8																							0.683995	0.781706
Adamts1				-1.01588	-0.859745	-0.986151	0.660247																-0.649134
Adamts10				-0.620582	-0.629829	-0.733823
Adamts12				-0.843482	-0.61212
Adamts15				-0.653534
Adamts17				-0.646211
Adamts19					-0.603423	-0.63741
Adamts20					0.892149		-0.996087													-0.909328
Adamts4						-0.696513																		-1.34647
Adamts5				-0.949639	-0.608846	-0.847795
Adamts6				-0.695452
Adamts8																		0.85901
Adamtsl1																				-0.913106
Adap1				-1.19605		-0.663846
Adarb1																		0.896944					0.613332
Adck5				-0.754629
Adcy1					0.727527											-0.586324
Adcy9																		-0.763287
Add2									-0.645877				-0.636137	-0.63614				1.45512		-1.38038				1.14865				-1.29001
Adgb																				-0.649947
Adgra2						-0.626594
Adgrd1				-1.47433								-1.68265
Adgre4					-0.700881	-0.763585														-0.937512	-1.05984
Adgrg2	yes			-0.651627
Adgrg3				0.736964
Adgrg4	yes
Adgrg5				-2.66576
Adgrl2																							-0.63413	-0.69314
Adh1																		0.746264
Adh7				1.08326											-1.39392				-0.917479	-1.12794	0.705171						-0.861265	-1.16775	0.586071	1.47243	1.75019
Adig																		2.46964	-1.79538	-1.23492		1.73741			-1.89576		-2.4914	-3.08783	-1.68757		1.29068
Adipoq																		2.34774	-4.91031	-2.41927		1.53774			-1.61563		-4.85617	-4.53069	-2.51855	2.70173	1.91773
Adora1					0.653284
Adra1b																				0.668541
Adra2a				-2.19241		0.760718									2.3696
Adrb2																					0.589288
Adrb3																		0.588278
Adssl1					0.609072	0.62926													-0.741272
Adtrp																											-2.60126	-2.91129
Aen						0.674188
Afap1l2				-0.87223		-0.696237
Aff2	yes
Afm																		2.27576											-1.6102
Afmid				-1.70496
Afp				1.86436								2.06253
Agap2						-0.900458								-0.845324
Agfg2															0.667945
Agl																			-0.634967
Agpat2																		0.685854
Agr2						-0.935582								-1.15168		-1.29717			-2.18838	-1.00253							-1.23091			1.3632
Agtr1a				-0.975309	-0.711668	-0.645105
Agtr1b				-1.67069
Agtr2	yes							-0.797422
Ahcy																											-0.669194
Ahdc1				-0.716374
Ahnak2					0.772404	0.617151														-0.707705
Ahrr						-1.30179
AI182371																											-1.30933	-0.920951	-1.11892
AI854703					-0.896065
Aif1				-1.23337											1.59813
Aif1l				-0.589807		-0.591357
Aifm1	yes
Ak1				0.710203	0.692046														-1.23348						-0.900413			-0.793208			0.661963
Ak5				-3.62057								-2.99472			2.92854
Ak8				0.986497
Ak9						0.894997														-0.658476
Akap14	yes																			-0.864943
Akap17b	yes			-0.740579
Akap4	yes
Akap5				0.711597		0.833552
Akap6					-0.590091	-0.777269													-2.04595	-1.23588							-1.76154	-1.5413		1.18276
Akr1b7																				1.6653
Akr1c13				0.808101
Akr1c19					0.60195	1.02379								0.665378
AL607105.1																				-0.804231
Alas1																							0.748393
Alas2	yes				-0.690308	-0.859088														-1.13622			1.09609			-0.695533
Alb				1.56585	-1.28115	1.30714			-1.07767			1.55805	-1.49748		-1.02717	1.96386		7.23852		-2.04566				-1.2957		-2.60617	-8.67507	-8.98386	-9.2958	-1.04866
Alcam				0.634521		0.672104
Aldh1a2												-0.701152								-0.810299								-0.754075			0.650694
Aldh1a3					0.853788
Aldh1a7						0.588264
Aldh1l1						0.628882								0.615724														-0.783067
Aldh1l2						0.769729
Aldh3b2				2.69025																	2.38018	-2.13439	-2.67874	-4.16583			-3.4996	-3.84718
Aldoa																			-0.9748						-0.8706
Aldoc				0.969046	0.859041	0.970195
Alg13	yes
Alg3						0.749655
Alkal1					0.995284
Alkbh4				-1.28918								-1.28133			1.06377
Alms1				-0.611304
Alox12																								0.722094							0.76924
Alox12b																		-1.41506			3.49379	-2.98108	-2.47788	-6.35505					1.45082
Alox15									2.6792	1.51327	2.0845			-1.59945						-1.49694	-0.940339			0.764876			-1.77581	-2.16457	-1.09039		1.09103
Alox5				0.868726		0.719124			-0.721415
Aloxe3																		-1.29057		-1.74848	1.61805	-2.24335	-1.63774	-1.98323			-1.43813	-1.5755	1.13061	2.61485	2.58543
Alpk2																								-1.21261
Alpk3								-0.792102											-1.69878	-0.854413				-0.864017			-1.16542	-1.00197		1.13571	0.888819
Amelx	yes
Amer1	yes
Amer2						-0.881676
Amigo2																							0.750876
Ammecr1	yes
Amot	yes																						-0.743813
Ampd1									1.14169	1.39862									-4.42883			1.28705	-1.4232	-1.78901	-3.05645		-2.55782	-1.80295		2.49959	1.67132
Ampd3				0.694406					-0.615513
Amph				-0.83643		-0.601827														0.61563
Amt				-0.675405
Amy1																		1.55871									-1.16647
Amz1														-0.590273
Angpt2				-0.634404	-0.821675	-1.24859	1.08827	0.634111	1.05686
Angpt4																		-1.58369						-1.17754
Angptl2				-0.795754	-0.758163	-0.960446
Angptl7				-2.41736		-2.09738														-2.03354						-1.30354				-1.38334
Angptl8																												-1.00076
Ank				0.668983
Ank3																		-0.701822
Ankef1																				-1.10485							-1.5009	-1.55589
Ankfn1					0.761527	1.16517
Ankrd1							-0.928996		-1.05438					-0.874008		-0.948955			-0.965673	-0.939409	-1.07433
Ankrd13b				-0.74658		-0.802006
Ankrd22																							-1.83279
Ankrd26				-0.820792											0.732553
Ankrd34b														-1.0369
Ankrd35					0.894674
Ankrd37					0.894068	1.02322								0.604854	0.995103
Ankrd42				0.741304
Ankrd45					0.648345	0.63494
Ankrd63																					-0.607741
Ankrd9																			-1.00177
Anln						-0.826218	-0.663745		-0.647569			-0.631997		-1.01886				-2.22295	-2.06896	-0.757808			-1.77575	-1.8241	-1.28464
Ano9															1.50152					-0.778965										1.05862	0.919348
Antxr1						-0.633773
Anxa1					0.607658
Anxa6						-0.644908
Anxa9						-0.849107
Aoc3				-0.625141	-0.672821	-0.981166												1.23838									-1.03556	-1.12081	-0.92235
Aox1																			-0.646759
Aox4																					2.80782
Ap1s2	yes
Ap1s3				0.830432		1.02408
Ap4b1				-1.48702
Apc2					-0.719618
Apex2	yes
Aph1c				0.766016
Apitd1																			-1.23307
Apoa1				2.05275
Apoc1																		2.02172									-1.52656	-1.49546	-1.3961
Apoe																		0.779266
Apol10b																		-1.4954	-1.47851
Apol11b																				-2.54165			2.28219	0.998774		-1.37798
Apol7c																					-1.39589
Apol7e																								-1.92464			-1.74755				-1.3978
Apoo	yes
Apool	yes
Aqp9																		1.71027		-1.42531							-2.04633	-2.51393	-2.31701
Ar	yes			-1.8244	-0.80396																			-0.780104
Araf	yes
Arap2							0.611471		0.602762
Arc						-0.760827
Arfgef3				0.694312	0.592403	0.648785
Arg1					0.901287	-2.01869	1.10818		1.91936	1.50656	2.22119					-0.780531		0.964166		-0.714303		-1.23463		-0.935913			-1.65212	-2.05647	-1.03345		0.792163
Arg2					0.762701	1.24802
Arhgap11a						-0.599256			-0.592994					-0.619744				-1.45547	-1.2779				-0.966679	-1.18027	-0.854601
Arhgap20				-1.00374		-0.690796																	-0.742207
Arhgap36	yes								3.92174	2.74035
Arhgap4	yes																				-0.668153				0.716181
Arhgap40																								-1.13487							1.41471
Arhgap42				-0.987883	-0.675127	-0.742536
Arhgap6	yes							0.871452	0.808863	1.00184			0.937487	0.858292	1.15065								0.750647	0.78964	1.00071			0.902003	0.766171	0.824459
Arhgef25				-0.636216		-0.706337
Arhgef28				0.703463		0.703328
Arhgef6	yes
Arhgef9	yes
Arid3a				0.594098																				0.593324
Arid4a				-0.63696
Arid5a				-0.987625	-0.599559	-0.722057																			0.748185					0.725198
Arl11				1.35423
Arl13a	yes
Arl13b				-0.728348								-0.788468			0.819776
Arl4a																		0.65569					0.60892
Arl5c						-0.62547
Armc4				1.31135																-0.701179
Armc7				-0.90531								-1.13129			1.24727
Armcx1	yes
Armcx2	yes
Armcx3	yes
Armcx4	yes			-0.897813	-0.881143	-0.88885												-0.713344	-0.718796
Armcx5	yes
Armcx6	yes					-0.689093
Arnt2				-0.961868		-0.897842						-0.783757		-0.731396										-1.68049
Arntl				-0.66927														-1.02333				-1.08729	-1.44075	-1.1854
Arpp21							-1.19076			1.59274																	-1.64235	-2.36003
Arr3	yes
Art1																			-4.71697	-2.95746				-1.34324	-2.17273		-3.13278	-3.63126
Art2b																		-2.00987				-2.18903		-2.32597		-2.10173
Art5				-2.56621		-1.3592
Arx	yes
Arxes1	yes				0.703346
Asah2																		-0.649589
Asb11	yes
Asb12	yes
Asb13															0.602821
Asb4					0.89841
Asb5																					1.95087		-1.84059	-3.16938	-3.13629
Asb9	yes
Asf1b							-0.723784		-0.75032									-1.24036	-1.05838					-1.28032
Asgr1																		1.44294									-1.39024	-1.46492	-1.07502
Asic2				-3.44786		-1.33155	1.61464		1.72
Asl															0.626279
Asmt	yes
Asns						0.628498
Aspa				1.49986	0.706856	0.673499
Aspg																		1.12896	-1.13097								-1.36075	-0.837023
Asphd2						-1.08192
Aspn				-0.648841														1.18579	0.93049	0.689475
Asprv1				-1.40038	1.9455	-1.60678		-0.90821	1.16235	1.16522	2.08795					-1.4931		-1.59943		-3.30622	1.96247	-3.71394	-1.95885	-2.41228	0.956075	-1.35449	-2.41755	-2.64456	1.28771	3.53775	3.68017
Ass1				1.00152	0.810388	1.02181			-0.603791									0.812706									-0.931017	-0.7159	-0.737785
Asxl3						-1.04456								-0.682367	-1.07519
Atad2							-0.693911		-0.76743									-0.835412	-0.758695				-0.598017	-0.686652
Atad5							-0.621946		-0.672051
Atf3				-1.86228			1.70404	0.79221	0.765542	-0.618401																				0.777883	0.76615
Atg4a	yes
Atg9b				2.13163	1.02365			-1.18966				1.97744									1.26511	-1.94122		-1.58441				-1.18266		1.80112
Atp10a																		-0.63083
Atp11c	yes
Atp13a4														0.609378
Atp1a2				-0.585054														0.645656
Atp1a3																				-0.831403	-1.07464
Atp1b1						0.775648
Atp1b2				-0.990186	-0.585738	-1.08912														0.614844
Atp1b4	yes								4.94622	6.12179
Atp2a1						-4.77851		-3.45966	0.606853	2.89968	3.9959							-1.35309	-6.5985	-4.12942	1.02858	0.776552	-3.31067	-3.88133	-3.60889	-1.33559	-5.19241	-5.74591		5.2439	5.713
Atp2b3	yes
Atp2b4				-0.809274	-0.686392	-0.917338
Atp2c2				1.06475	0.681105	0.828438														-0.750043
Atp6ap1	yes
Atp6ap2	yes
Atp6v0a4				1.48535	0.853264	1.18351
Atp6v1a						0.601593
Atp6v1b1				-1.44183		-0.747466													-0.852622	-0.612049
Atp7a	yes																	-0.598782				-0.630101		-0.660661
Atp7b				0.612364																			0.667567
Atp8b4																					-0.923703
Atrx	yes
AU015836	yes
AU022751	yes
Aunip							-0.937189		-0.996088					-0.937704				-1.88582						-2.70994
Auts2					-0.591693
AV320801	yes
Aven				0.703649
Avil															2.81103				-1.26201
Avpr1a																								-1.81519
Avpr2	yes
Awat1	yes
Awat2	yes
Azgp1																		2.76009									-2.38245	-2.17347	-1.81931
B2m																		-0.919144
B3galt1				-1.77643
B3galt5				-2.62557		-0.601271						-2.23875			2.30442
B3galt6				-0.912988
B430306N03Rik					0.664476	0.609709
B4galnt1																		-0.589331
B4galt2						-0.649362
B630019K06Rik	yes
Bace2					-0.728608	-0.880695
Bach2				-0.850562								-0.633824
Baiap2l2				-2.35154
Baiap3					-0.89364	-0.652555
Bank1				1.31631								1.32045			-1.63223			-1.0565									0.885361
Barx2					0.771401																0.965785			-1.19437			-1.00765			1.37893	1.04985
Basp1						-0.664502
Bax				0.622791	0.628202	0.59277
Bbof1																				-0.63641
Bbox1						-0.902631
BC028528				-0.655987
BC034090				-0.653414
BC147527																				-0.877433
Bcan					-1.1632	-0.941887	1.14243
Bcap31	yes
Bcar1				-0.695299
Bche				-1.16651								-1.0342
Bckdhb				-0.764036														0.758705
Bcl11b																						-2.59529		-1.36481			-1.14071				-1.14938
Bcl2l1																							0.596968
Bcl6b																							-0.904094
Bclaf3	yes
Bcor	yes
Bcorl1	yes
Bdh1					1.02267													0.973681									-2.31297	-2.05372		1.38369	1.13803
Bdh2						-0.739188	0.926302		0.896097
Bdkrb2							-0.85898	-0.590109	-0.688109
Begain				-0.97938		-0.769371	0.600968
Bend5				-0.870767		-0.612006
Bend7						0.630643
Bex1	yes
Bex2	yes																				0.603999
Bex3	yes
Bex4	yes																	0.655849
Bglap3																					3.73285	-2.46502	-2.03206	-4.81618					1.96991
Bgn	yes
Bhlhb9	yes
Bhlhe41					0.796711															-0.713974
Bin2																		-0.765961			-0.736995				0.868464
Blk						-0.693865								-0.645507						-0.63949					0.795867		0.761501
Blm							-0.706554		-0.822182
Blnk																				-0.945387											0.689526
Blvrb																							0.643379
Bmp15	yes
Bmp2				-0.762183	-0.800668	-0.742822
Bmp3						0.639333
Bmp7					0.662964
Bmp8b				1.5786											-1.9744
Bmx	yes			-1.39788								-1.15826			1.0938
Bnc1				-1.88458																-0.935745
Bnip3				0.793543								0.608893
Borcs6				-0.723411
Bpgm																				-1.27001			1.02219			-0.667026
Bphl				0.603117
Bpifa2																		-3.60261			-1.82391
Bpifb1				-1.15623			1.87903	0.86875	0.768892	-0.932047	-0.600861		0.615147	-0.69781		-1.29941			-1.26947	-0.983005			0.673534	0.76872			-1.01959			1.38431	0.737785
Brca1							-0.673416		-0.695209									-1.73822	-1.30651				-1.22853	-1.36336
Brca2							-0.736588		-0.692192
Brcc3	yes
Brip1														-0.778905										-1.06449
Brs3	yes
Brsk1				-0.917432		-0.695208
Brwd3	yes
Bsn																				-1.12432
Bst1				1.00478	0.948554	0.649242
Btbd11																								-1.07938
Btbd19				-1.00289											1.23216
Btbd35f1	yes
Btbd35f10	yes
Btbd35f11	yes
Btbd35f12	yes
Btbd35f13	yes
Btbd35f14	yes
Btbd35f15	yes
Btbd35f16	yes
Btbd35f17	yes
Btbd35f18	yes
Btbd35f19	yes
Btbd35f2	yes
Btbd35f20	yes
Btbd35f21	yes
Btbd35f22	yes
Btbd35f23	yes
Btbd35f24	yes
Btbd35f25	yes
Btbd35f26	yes
Btbd35f27	yes
Btbd35f28	yes
Btbd35f29	yes
Btbd35f3	yes
Btbd35f30	yes
Btbd35f4	yes
Btbd35f5	yes
Btbd35f6	yes
Btbd35f7	yes
Btbd35f8	yes
Btbd35f9	yes
Btg1-ps1	yes
Btg1-ps2	yes
Btk	yes			0.728168																-0.687992
Btnl9																												-1.11791
Bub1				-0.668555		-0.745027			-0.603572			-0.824178		-1.0332				-1.74589	-1.46625				-1.47804	-1.35305
Bves				-2.10839															-2.45381	-1.70064							-1.77173	-1.92726			1.80757
C130050O18Rik				1.15912											-1.37128
C130074G19Rik				-0.747962	-0.76136	-0.834216
C1galt1c1	yes
C1qa					0.646667
C1qb					0.793392
C1qc					0.643261
C1qtnf1				-1.17363		-0.656178
C1qtnf2						-0.94376
C1qtnf7				-1.25278	-0.700515	-0.925618						-0.684194
C1qtnf9																			-1.56929								-1.479	-1.36569
C1rl					0.690853
C2				-0.943515														0.756676					0.711116	0.641783
C3				-0.782241								-0.703427			0.880041					-0.768395	-0.612121
C330007P06Rik	yes
C330027C09Rik						-0.61234			-0.719951					-0.776387				-1.86587	-1.62093				-1.49317	-1.74023	-1.22526
C3ar1					1.1137	1.00924
C530008M17Rik				-0.823204	-0.642605	-0.822921
C6																														-0.714441
C7				-0.87394	-0.662752	-0.943396	0.759478
C77370						0.788342
C8g																											-1.41279	-1.06244
Cabp1					-0.617923
Cacna1e																				-0.916633
Cacna1f	yes
Cacna1s										3.33647											1.76771		-2.62845	-5.07013	-3.61965
Cacna2d3				-2.4795	-1.8925	-2.37372	0.843738		1.14311
Cacnb3				-0.7857		-0.909224
Cacng1									2.96765	2.97897													-2.52224	-4.18912	-2.72913
Cacng4				-2.0543								-2.66546			2.44357
Cacng7				-0.719858	-0.88873	-1.10792		0.595741	0.601713
Calca					0.900569
Calhm2				-0.698596											0.814508
Calm4																		-1.49197			4.27061	-3.14144	-2.27694	-7.03605		-3.05586			1.60015
Calml4				-1.02682
Camk1g						-0.642778												2.5097	1.65175	1.11525				1.26939
Camk2a																			-1.05222									-0.826936
Camk2b						-0.683348
Camk4						-0.685145																		-0.753188
Camkk1						0.60875
Cap2																			-1.60288				-0.956633	-0.815672	-0.992501		-1.02981	-1.18955
Capg				0.819325
Capn6	yes
Capns2																					2.15917	-1.83087	-2.21466	-2.79532					1.43047
Capsl					0.65622	0.666249
Car1								-1.42598
Car11						-1.25416																		1.24951
Car12					1.13116			-1.10577										-1.74229	-1.54166			-1.97249	-2.29037	-2.65594
Car13																								-0.92117
Car2				-0.7388	-0.603071	-0.712408
Car4					0.610949
Car5b	yes
Car8																		-0.711464
Car9				-1.53018
Card11																		-1.04187									0.788416
Card9				-0.622816		-0.747738
Carmil2						-0.842644
Casc1																				-0.630604			0.80611
Cask	yes
Caskin1					-0.704243
Casp14																							-1.74458
Cass4																				0.687096				0.637014		1.12313
Cavin4				-1.50722		-2.00864			0.856425		1.14592								-2.33166				-1.50068	-1.36968			-2.43112	-1.49546		2.32612	1.34735
Cbll1				-1.12746								-1.20729			1.25981
Cbr2				0.794327																			0.71212	0.608742
Cbs																											-1.36011	-1.1141
Cbx7				0.626565
Ccdc114																							0.786153	0.615137
Ccdc120	yes
Ccdc121				1.51367
Ccdc129				1.2838
Ccdc153				0.593202																			0.618386
Ccdc160	yes
Ccdc162																							0.641248
Ccdc163															-0.768451
Ccdc17																				-0.5941			0.673444
Ccdc170						0.608794													-0.777937	-0.918743
Ccdc18																			-1.4781
Ccdc180																			-0.770143	-0.713834			0.677308
Ccdc187				0.663176																-0.622022			0.585331
Ccdc22	yes
Ccdc33																								0.720578
Ccdc34												0.692959			-0.713706
Ccdc40				0.905117
Ccdc65				1.27271
Ccdc77																		-0.716582				-0.714202	-0.714512	-0.710295
Ccdc80				-0.903281		-0.862283
Ccdc81																				-0.639845
Ccdc85a				-0.614133
Ccdc92						0.693575
Ccdc96						0.63235
Cckar						0.591127
Ccl11				1.25473	1.04442	1.59032	-1.83296	-1.06775	-1.50008
Ccl12					0.842542
Ccl2					1.68176	1.05902
Ccl20															2.70935	1.37868
Ccl22															-1.66436					-0.626825
Ccl3					1.74629	1.4614									2.77696
Ccl5						-1.03439															-0.961765
Ccna1																		-1.43532	-1.32986
Ccna2						-0.864254	-0.654083							-0.915211				-2.24528	-2.31688				-1.96033	-2.05677	-1.61412
Ccnb3	yes
Ccnd1						0.701576												-1.03196	-0.66351				-0.634576	-0.747108
Ccne1				1.3458			-0.964305	-0.724403	-0.990844						-1.08686
Ccne2							-1.06406	-0.634202	-1.03349															-0.8102
Ccng2				-0.901552								-0.69133			0.722904
Ccnjl				-0.785661
Ccr5				1.8431	0.641266	0.636503
Ccr9																		-1.44931				-2.56862	-1.32802	-1.37628
Ccsap						-0.69972
Cd101														-1.05579				-1.38548
Cd109																			-1.46385		1.30045		-1.62164	-1.7968			-1.74344	-1.46702		1.93936	1.60128
Cd163																				-1.06424
Cd163l1									-1.4854		-1.03568					-1.1219												-0.982909
Cd164l2					2.22231	0.889562
Cd19						-0.947852	0.594354		0.80709											-0.80927	-0.673701			0.674395	0.846423		0.608703
Cd1d1				-0.67004		-0.701993
Cd2						-1.00623								-1.24263				-0.767669				-0.790901
Cd200r4					1.25718	1.44833									2.21456			-1.71759									1.36723	1.11898
Cd209a																				-0.674719							0.861324
Cd22																		-1.00021		-0.860154	-0.648837				0.820589		0.908131		0.815631
Cd226				1.73232
Cd27				-2.68451								-2.9117												-0.85847							-1.03009
Cd28																						-2.58317		-1.31055			-1.1542				-1.27389
Cd300c2																											0.789152
Cd300e				-1.67465	-0.710252	-0.656024														-0.913266
Cd300lb																					-1.02951
Cd300ld				-1.17898
Cd300lf				1.647	0.831704	0.72192						0.626475			-0.733714						-0.829247			0.791909	0.868093
Cd300lg																		0.921789						0.59372
Cd37																									0.832978
Cd3d											-1.08242			-1.12697		-1.06223						-1.9959		-1.30949		-1.22683	-0.964151		-1.15776		-1.49146
Cd3e												-3.73077	-1.65781	-1.98762								-2.00795		-1.64572			-1.28612				-1.44332
Cd3g								0.838808			-0.974472			-1.27848		-1.02393						-2.04742		-1.19016			-1.07439		-1.08517		-1.42265
Cd40lg	yes
Cd48																		-0.710562
Cd5						-1.13767																-1.28495		-1.10186							-0.895589
Cd52																											0.600583
Cd53																		-0.680266							0.620875
Cd59a														-0.589627
Cd59b						-1.13562														-1.22754
Cd5l																											-1.86449	-2.39919	-1.89838
Cd6																						-1.87626		-1.4112			-1.49391		-1.47076		-1.73985
Cd7														-1.27217
Cd72						-0.729505														-0.971468	-0.830989			0.841825	0.908302
Cd74						-1.18593	0.593005		0.778617									-0.850835		-0.639563							0.656886
Cd79a																		-0.74584	0.603427	-0.684831				0.725021	0.968875		1.00338		0.88183
Cd79b						-0.737117			0.635255			0.651092			-1.00307				0.658768	-0.69367				0.71489	0.81496		0.954534		0.692507
Cd84					0.611206
Cd8a						-1.3121						-4.02242		-1.27964				-1.05689				-3.93863	-1.08598	-2.79054		-1.81499	-1.68051		-2.63809		-2.5567
Cd96																								-1.37327							-1.20946
Cd99l2	yes
Cdc14a				0.706405
Cdc42bpg																		-0.673112
Cdc45																								-0.846182
Cdc6				0.673027			-0.798516		-0.886107										-1.39789					-1.17528
Cdc7									-0.610906
Cdca3						-1.29001								-1.2135	-0.650285	-0.783349		-1.82132	-1.59593	-0.764963			-1.54893	-1.73997	-1.2109
Cdca5						-0.770118	-0.74053		-0.626264					-0.902234				-1.77221	-1.82842				-1.48789	-1.24755
Cdh1					0.602865	0.5933
Cdh13				0.62757	0.88198	0.890112																	-0.639705	-0.727258
Cdh16				-0.967289			0.70805		0.650453									-1.14122					-0.76674	-0.987441
Cdh2						-0.664471
Cdh26				2.16087											-2.40863					-1.43909
Cdh3				-0.945325
Cdhr3					0.593933	0.74436
Cdhr4						0.676579																	0.762157	0.699979
Cdk1						-0.794698								-0.829093				-2.1383	-2.08064	-0.871333			-1.73842	-2.20469	-1.81546
Cdk16	yes
Cdk5rap1																				0.62252
Cdk5rap2																		-0.694678
Cdkal1				0.639202
Cdkl2				0.93532	0.682611	0.846685
Cdkl4				1.4494	0.597613	0.959359
Cdkl5	yes
Cdkn1c																		0.77817					0.679197
Cdkn2b				0.60239	0.679775	0.796348
Cdo1																		0.671208
Cdr1	yes
Cdr2																				-0.810029			0.595466
Cdsn																		-1.63254					-1.77638
Cdt1							-0.645967		-0.700021										-0.859618
Cdx4	yes
Cebpb																					0.73943
Cebpd																					1.10346			-0.758424		-0.62059		0.602011	0.665894
Cecr2																							0.726066
Celf3				1.44055
Celsr1				0.671093
Cemip				-1.28124	-0.951018	-1.03171												-1.22047					-1.68364	-1.29733
Cenph							-0.636891		-0.794723					-0.751677					-1.44997
Cenpi	yes						-0.779614	-0.636385	-1.02422					-0.674459				-1.50594	-1.77443				-1.28873	-1.52015
Cenpj				-0.7243								-0.804978			0.719467
Cenpk																			-1.27149					-1.78764	-1.81562
Cenpl							-0.603108
Cenpm						-0.729429	-0.591091							-0.734763				-2.55941		-1.42669			-1.52581	-2.40415
Cenpn									-0.613082									-1.24522	-1.29256					-0.87244
Cenpp				-1.71923		-0.629433						-1.82235		-0.859769				-1.6565						-1.81086
Cenpq																		-1.12709
Cep112				-1.29997		-0.614321						-1.04613
Cep128									-0.596269
Cep192																							-0.615596	-0.618041
Cep55				-0.647333		-0.846616								-0.710239				-3.13672	-2.44654	-1.20266			-2.08015	-2.35768	-1.52575
Cep85																					-0.67379		0.587935	0.758358
Cep95				-0.701766											0.745292
Cers1				-2.39992
Cers3					0.590859																	-1.42389		-1.0795						1.14627	1.13248
Ces1b																								-1.58929
Ces1e				0.909805
Ces1f					1.2556														-1.25544	-1.08298								-1.02686
Ces1g						2.66832														-1.13844							-1.44252	-1.5614
Ces1h																		-1.82671			2.75071	-3.73845	-1.89753	-4.35017					1.5366
Ces2e				-1.7857																-1.00254				-1.39367	-1.38778			-1.40459
Ces2f																							-2.22864
Ces2g				-1.07767																-0.820359
Cetn2	yes
Cfap126				0.651749	0.651824	0.6545
Cfap44																			-0.694052	-0.59061			0.646927
Cfap46																			-0.850714	-0.700254
Cfap52				0.852234	0.590679	0.870906
Cfap54				0.685686		0.704505
Cfap61																				-0.740957
Cfap65																			-0.740548	-0.684581			0.726444							0.60816
Cfap69																			-0.619731				0.610745
Cfap70						0.662746
Cfap74																			-0.872462	-0.783926
Cfap77						0.604463
Cfb																-1.30613				-1.19192
Cfd																		1.88458	-3.62918	-2.319		0.992126			-0.796912		-4.22252	-3.61117	-1.79716	2.48329	1.73486
Cfp	yes
Cgn																		-0.654706
Cgref1				1.82697	1.21706	1.04
Ch25h																		-1.34835
Chac1				-2.55753
Chad																				-0.872269
Chaf1a									-0.71514									-0.982584	-1.01398					-0.81203
Chchd10				0.743238
Chdh						0.618107																					-1.44379	-1.20132	-1.1965
Chek1				0.692624					-0.760793										-1.43381
Chic1	yes
Chil1					0.81127
Chil4				-3.11797	1.08115		3.10223		3.16731	-1.24592									-1.66446		1.43583	1.53863	1.47832	1.93461				2.70209	4.33761	3.53014	1.68147
Chit1																					2.96666	-2.10609	-1.72147	-5.94943
Chl1																						-1.52867	-2.17402
Chm	yes
Chmp4c						0.590506
Chn2				-0.775366
Chrdl1	yes																	-1.08167		-0.64688
Chrm1					-1.5809
Chrna1																			-1.86305					-1.30765				-1.43953		1.20285	1.43694
Chrna9																							-2.79866
Chst2				-0.704639	-0.596203	-0.724363
Chst3																					-0.746461									-0.609581
Chst5				-1.36684
Chst7	yes				-0.637718
Chtf18							-0.749616		-0.657064															-1.15906
Ciart				-0.656807	-0.616051													0.619841									-0.669202
Cib2																												-0.76347
Cidea																		4.8215	-4.02781			3.91364	1.59636		-4.37706		-5.0117	-5.06799	-3.81675
Ciita									0.716939									-1.2273		-0.782688	-0.747436
Cilp									1.24631	1.57343								-1.06113	-3.30239	-1.59042	1.42412		-2.06265	-1.78107	-1.72925		-2.38452	-2.23013		3.21594	3.00385
Cipc																							0.654365
Cirbp																		0.63055
Cit																		-0.764704	-0.723031
Cited1	yes
Ckap2						-0.637069												-2.79339	-3.03815	-1.0615		-0.814399	-2.28316	-2.79015	-1.95726
Ckmt2								-1.61663										-1.19968	-6.98319	-4.18976	-1.4399	1.07574			-1.47695		-4.64263	-3.41699
Cks1b																								-0.954503
Clca1				-2.48442	1.32898		3.0421		2.73004	-1.17399								-1.76709	-3.13153	-0.596004	-1.25675	0.928507		1.53688		1.14169		1.68428	2.2825	3.50077	0.727836
Clca3a1				1.03859	0.919484	1.42813	-0.837298		-0.890405
Clca3b									4.89501	4.58273
Clcf1					-0.655112	-0.748271
Clcn5	yes
Cldn15				-1.40853									0.691892		1.22496					-0.669437				0.697094				-0.661259			0.818591
Cldn23						-0.734383
Cldn34a	yes
Cldn34b1	yes
Cldn34b2	yes
Cldn34b3	yes
Cldn34b4	yes
Cldn34c1	yes
Cldn34c2	yes
Cldn34c3	yes
Cldn34c4	yes
Cldn34d	yes
Cldn4																					0.718106									0.90671	0.699615
Cldnd1				-0.650879
Clec10a				-2.3404
Clec11a						-0.884996												-1.3183	-1.02268	-0.862195				-1.03652	-1.35734					-1.02123
Clec12b																		1.13575		0.722226				0.837657
Clec1b																								0.631604
Clec4a1														-0.669349						-0.588454	-0.831995
Clec4a2					0.615473	0.669798
Clec4e												-2.0728		-0.767854							-1.21208				1.72563
Clec4g						-1.89108
Clip2				-0.709956	-0.665489	-0.726925
Clip3				-1.36329	-0.737927	-0.930549
Clmn				0.585395
Clmp																				0.610656
Clspn							-0.872784		-0.761597					-0.702652				-1.61274	-1.69328				-1.20553	-1.5729
Clstn3																			-2.48985			1.34396			-1.64676		-2.24348	-2.45128	-1.80662
Cltrn	yes
Cma1													-0.621084	-0.742613
Cmah																				-0.816964	-0.626007
Cmas																				-0.695082
Cmc4	yes
Cmklr1																					-0.660298
Cmpk2																		-0.651589	-0.614792									0.600285
Cmss1				-1.1114											1.15158
Cmtm3						-0.652494
Cnfn									1.48949	5.99778								-1.54146			3.79035	-2.98849	-2.5541	-6.42655		-2.6177			2.12888
Cnga2	yes
Cnih2				-1.8516		-1.04098								-0.910155		-1.03793
Cnksr2	yes													-1.13928
Cnn1					0.595367							0.615669									1.27402								1.15232	1.67779	1.57187
Cnn3						-0.724156
Cnnm4							-0.612809
Cnrip1						-0.763224
Cntnap1				-1.38368											1.40902
Coa6				0.660585
Col11a1				-1.39299
Col12a1																		-1.47549	-0.710135		-0.606649		-1.13936	-1.25035	-0.717807
Col15a1																			-1.17308	-0.777692			-0.669503	-0.722563			-0.800119	-0.975441	-0.728162
Col1a2						-0.585789
Col22a1					-0.732124	-0.78755
Col25a1																					2.12573
Col27a1				-0.811056		-0.701564												1.02247	0.751663	0.712881
Col28a1						-1.42998
Col3a1				-0.76251		-0.752878
Col4a5	yes
Col4a6	yes
Col5a3				1.72057	0.886144							1.22771			-1.50638				-1.18194	-1.01299								-0.851089
Col6a5																											-1.04907	-1.24164
Col6a6				-4.64844		-2.63243						-3.741		-1.70622		-1.83541											-1.37694	-2.18494	-1.47948
Col8a1																								-0.613196
Col9a2				-1.31716	-1.05813	-1.73853	0.725526		0.770142
Col9a3				1.429
Colec10																												-1.68067
Colec11				-2.48339		-0.97028												1.73478	1.29753
Coq6												0.716232			-0.614519
Coq8a						-0.643968			0.98215	0.603575	0.941338							1.0783	-1.5344	-0.743073		0.911136			-0.992913		-1.63081	-1.66275	-1.03574		0.622157
Corin						-0.87976													-1.5219								-1.67918
Coro1a																									0.6974
Coro2a																							0.759548
Coro6					-0.700169	-0.737132															0.823212						-0.820692			1.17912
Cox17				0.671653
Cox6b2																		0.838093						0.69566
Cox7a1						-1.14313			0.940598		1.23525							1.0359	-3.4197	-1.97877		1.42658			-1.50878		-3.06337	-3.07354	-1.60293	1.35855	1.38412
Cox7a2l						-0.590516
Cox7b	yes
Cox8b						-2.19726			1.61249	1.23803	1.26589					-1.10126		1.64257	-2.52072	-1.24308		1.64711			-2.08178		-2.53696	-2.96399	-1.45677	0.977165	1.43263
Cpa4																		-1.62343					-2.13663
Cpb1					-0.972548	-0.715871
Cpe																				-0.631763								-0.697893			0.781447
Cpn2																		1.99157
Cpne7				-2.92328	-1.74911									1.39864
Cpne8				-0.679711
Cpxcr1	yes
Cpxm1				-0.838138		-0.641422																						-0.613536	-0.615633
Cpxm2																			-1.36273	-1.49499	1.40066			-1.62618			-1.31003	-1.73222		1.65142	2.02477
Cpz				-1.91259			0.6301					-1.41024
Cr2																		-1.35434		-0.759539
Crabp1				-3.00111	-1.68517	-1.74109	1.60089		1.10812									1.10837	1.61866	0.81701	0.84268
Crabp2																		-1.54228			2.9858		-2.07229	-4.86222					1.32491
Cradd				-1.10187								-1.3601			1.10826
Crb1					1.29202
Crct1																		-1.73565			3.72801	-3.3836	-2.40123	-6.7437		-2.84147			1.73748
Crhr2																							-1.67707	-1.71143
Crip3																														1.28132
Crmp1							-0.941922	-0.761624	-1.18585
Crocc2																			-0.897807
Cry1																				0.624436	0.92276
Cry2																		0.592499					0.658021
Crybb3				-2.58303		-1.01461
Crybg1																		-0.699725
Csdc2						-0.827608
Csf2rb				0.683398														-0.664377
Csf3r				0.708446										-0.699319	-0.649239	-0.611339					-1.25259			0.931804	1.49509	0.775069
Csmd1				-2.82545	-1.78413	-1.7604	1.06149		1.0183
Cspg5						-0.633624
Csrnp1																					0.791326								0.630891	0.889105
Cst6																						-1.7148
Cst8				2.12991		1.03733														0.976998								0.965267
Csta1										4.66146											4.60273	-2.98269	-2.36496	-5.7939					1.55705
Cstf2	yes
Ctag2	yes
Cthrc1						-0.631055									-0.89441
Ctla2b				-2.96399		-1.39353	1.37113		1.24285
Ctps2	yes
Ctsd				0.630598	0.646012
Ctse																				-1.98328	-1.18972		1.37853	0.883795				-1.15226
Ctsf				-0.627516			0.669047		0.733167
Ctsh				0.600058	0.751687	0.768008
Ctsw																															-1.4043
Cttnbp2																		-1.13283				-0.615781	-1.11737	-0.703483
Ctxn1				-0.77916		-0.789659
Ctxn3																							-2.59651	-4.43321	-2.60004
Cul4b	yes
Cx3cr1																					-0.78308
Cxadr				0.611547		0.686592
Cxcl10																			-1.65631
Cxcl13															-1.59482
Cxcr2				1.21476	0.667286	0.75141															-1.43105			1.05561	2.35237
Cxcr3	yes
Cxcr5						-1.19545			0.97555					-0.778834															0.847738		0.67827
Cxcr6														-1.13444
Cybb	yes																	-0.905347			-0.654223				0.68535		0.676475
Cybrd1						0.673713
Cyfip2				0.66451
Cygb				-0.620835		-0.594573
Cylc1	yes
Cyp11a1														-0.94857
Cyp27a1						-0.752504	0.585399		0.630191
Cyp2a5					1.34858											-1.05607		1.26171	-1.86663	-2.04568	-0.939215	1.01331	1.53744	1.55232			-2.50433	-1.87372	-0.704858	1.37748	1.10647
Cyp2ab1					-1.09314															-0.906061
Cyp2c44																											-1.17953	-1.67032	-1.33371
Cyp2e1							1.4615	1.12949	1.604									4.22601		-1.2465							-4.34591	-4.65075	-4.1532
Cyp2f2				0.727883
Cyp2s1				0.777115	0.689777	0.752242
Cyp2u1						-0.77812
Cyp4a12b																			-1.78884	-1.87918
Cyp4f15				1.50557	0.801333
Cyp51									-0.6271									-0.642981
Cypt1	yes
Cypt14	yes
Cypt15	yes
Cypt2	yes
Cypt3	yes
Cyr61				-0.663422		-0.785599	0.746352		0.687933									-0.875621					-1.20672	-0.961485					-0.589087	-0.833275
Cys1					-0.727643	-0.995625
Cysltr1	yes
Cysltr2				-3.07202		-1.86904												-1.62288
Cysrt1																		-1.66093			3.473	-3.23134	-2.41514	-5.55811					1.51658
Cytl1																				-0.59049
D11Wsu47e				-0.735805
D130043K22Rik						0.926493
D330045A20Rik	yes
D430019H16Rik						-0.724326													0.593163
D430041D05Rik				0.999571		0.720236	-0.829879		-0.791913											-1.24585
D630003M21Rik				-1.25328
D830044I16Rik						-0.994429
Dab1				-3.72308	-1.85722	-3.17132	1.67474		1.73042
Dach2	yes
Dact1					-0.817135	-0.833497
Dact2						0.587579
Dact3						-0.616236
Dapl1																					2.53677	-1.66346		-2.81462		-1.68815	-4.01273				1.04716
Daxx				-0.788006								-0.635329			0.702327
Dbf4																								-0.77773
Dbil5																						-1.99618	-1.63252
Dcaf12l1	yes
Dcaf12l2	yes
Dchs1				-0.635359	-0.64754	-0.656706																	-0.671707
Dchs2				-1.1747	-1.31109	-0.987779
Dck							-0.73862		-0.727169
Dcn				-0.597418												-0.624118			-0.663813								-0.716409	-0.850839			0.701331
Dctd									-0.864934
Dcun1d3															0.87576
Ddah1																							-0.735744	-0.822627	-0.623236				-0.711759	-0.598576
Ddah2						-0.609178
Ddias				-0.947749								-1.38469			1.28049
Ddit4																					0.684012					-0.609561				0.643127
Ddit4l					0.717693														-1.85923				-1.29444	-1.07048	-1.25257		-1.14698	-1.19561
Ddr2				-0.76606		-0.758746
Ddt						0.602818
Ddx11																								-0.856903
Ddx3x	yes																						-0.656714	-0.638363
Ddx3y		yes						10.4079	10.4225	11.7399			8.92185	8.9938	13.8231								8.8479	8.85884	8.06763			10.5095	10.3124	9.60664
Ddx60																		-1.01078										0.821586
Dedd				-1.28374
Defb14										4.64953
Defb4																		-1.16849			4.4893	-3.81464	-2.3452	-6.64768		-2.86228			1.62973
Dennd2a				-0.599176		-0.615033
Dennd4b				-0.598981
Depdc1a						-1.02998								-0.911697				-2.80307	-2.59429				-2.48115	-2.58014	-1.94784
Depdc7															-1.43929
Dera				0.642325
Des				-0.822189		-0.875811													-1.1372		0.777205		-0.709644		-0.801549		-0.715056	-0.702224		1.14517	1.11342
Deup1																		-1.65727	-1.29527				-0.933801	-1.07112
Dffb				-0.707842
Dfna5																								0.805091
Dgat2						-0.705475												1.59278	-1.15528	-0.708599							-2.26649	-2.07123	-1.35535	0.853455	0.7118
Dgat2l6	yes
Dgkk	yes
Dhcr24				0.726266					-0.619273
Dhcr7																		-0.663967					-0.615209
Dhfr									-0.666457
Dhrs11																				-0.703026
Dhrs13				-0.959806
Dhrs9																											-1.52746	-1.5247
Dhx58																												0.766662
Diaph2	yes
Diaph3							-0.595116		-0.668047					-0.744028				-1.01755						-0.908135
Dio1																		1.66198									-1.89135	-1.99133
Dio2																			-2.59727								-1.92881	-2.15731
Disp2						0.917718			-0.688089
Dkc1	yes
Dkkl1																						-1.76156
Dlec1						0.708206														-0.723592
Dlg2				-2.19332
Dlg3	yes
Dlg4				-0.762495		-0.615415
Dlgap5						-0.907274	-0.601851							-0.879882				-2.18478	-1.5177	-0.955627			-1.69307	-1.76836
Dll4							0.738765		0.762132
Dmd	yes
Dmkn				0.859235	0.77196													-0.92915	-0.743861	-1.37488	1.2048	-1.41502	-0.894094	-1.20609			-1.1494	-1.0783	0.974532	2.1253	2.02927
Dmrtc1a	yes
Dmrtc1b	yes
Dmrtc1c1	yes
Dmrtc1c2	yes
Dna2				0.77762			-0.697675		-0.7289						-0.61966
Dnaaf3				0.931433															-0.847113
Dnah1				0.705811															-0.777886	-0.724763
Dnah10																			-0.815437
Dnah11				0.711453
Dnah12																			-0.837629	-0.822563
Dnah3																			-0.820415	-0.894184			0.695708
Dnah6																			-0.755393	-0.755583		0.649227	0.663687
Dnah7b																				-0.70183
Dnah7c																				-0.850698
Dnah8				-1.02604	-1.06952	-0.864494
Dnah9						0.606092
Dnajb3									1.08515
Dnajc12						0.637222									0.962913
Dnali1				0.624916																-0.659466			0.62806
Dnase1l1	yes
Dnase1l3																								1.0144
Dnmbp				-0.859383								-0.617721
Dnph1																			-1.78079
Dntt																		-1.83994			-1.94524		-2.23958	-1.42206						-1.35387
Dock11	yes
Dock2																		-0.92913			-0.727024	-0.789961			0.724002
Dok2				0.707434
Dok7																			-1.73985											1.3116
Dpf1														-0.833494
Dpt					-0.616197	-0.810346
Dpy19l3																							-0.604946
Dpyd																		0.928508
Drc1				0.811608		0.638486
Drc3				0.724677
Dsc1																		-1.81948					-2.3513
Dsc2				-1.88258	1.74653	-2.05565	1.38348		1.65941	1.39921	1.82651		1.18742			-2.1407		-0.8725	-2.92327	-3.52083	1.62872	-2.07477	-1.82801	-2.5946		-1.28137	-4.05818	-3.57382			4.02985
Dsc3																		-1.66133			3.34361	-3.31196	-2.63283	-6.69256
Dscc1							-0.661417		-0.724847					-0.629859		-0.619831
Dsg1a																		-2.15614			2.83182	-3.31315	-2.40184	-6.29272
Dsg1b																							-2.08484
Dsg2						0.728877
Dsg3									2.05636	3.79112												-2.56151	-2.35654
Dsp																		-0.61466				-0.665705		-0.703991							0.610523
Dtl				1.05813			-0.666859		-0.801577						-0.723898			-2.00662	-2.06819	-1.20122	-1.24589			-0.971656
Duox1																					2.18012	-1.61504	-1.9193	-3.84475
Duox2										1.81614
Dus4l				-0.91023
Dusp1				-1.00448	-0.799919	-1.73422	1.21689		1.08315		0.607987			-0.697845	-0.831973			-0.818612					-0.743329	-0.888972
Dusp10				-1.1725	-0.723231	-1.33894
Dusp2						-0.741048
Dusp21	yes
Dusp26				-3.64525		-0.896754						-2.93422			3.03019
Dusp5				-1.17185	-0.614085	-0.781343	0.762708
Dusp6				-0.697477		-0.589011
Dusp8						-0.65682																	-0.666282
Dusp9	yes
DXBay18	yes
Dync2li1				-0.597855
Dynlrb2					0.648466	0.636283																	0.592957
Dynlt3	yes
Dyrk3				1.16236		0.592791	-0.742762		-0.89086											-0.925986
Dzip1				-0.588495		-0.589613
E2f1																		-0.836811
E2f5				-0.620986
E2f7							-0.795247		-0.745241					-0.630265				-1.89282	-2.1418				-1.54923	-1.72284	-1.70736
E2f8							-0.959461	-0.62668	-0.866376					-0.72796				-1.52928	-1.91572	-1.0795			-1.4212	-1.55109
Eaf2				-2.15019
Ear2																		-0.699868	0.61728								0.959349		0.749958
Ears2				-1.0501
Ebf4						-0.713638			0.678196
Ebi3						-0.853395
Ebp	yes
Ece2					0.603421
Echdc2						-0.590554																		0.626718
Ecm1				0.805297	0.888765	0.737166
Ecm2				-0.603781	-0.800427	-0.927056
Ect2							-0.592592		-0.616269									-2.46766	-2.18135	-0.918173			-1.77512	-2.19657	-1.59116
Eda	yes
Edar				1.52569		0.869126
Edaradd																				-1.04067
Edil3														-0.588782							-0.712387									-0.746469
Edn1							-0.81232								0.903144								0.853564			-0.631862
Eef1a2					0.946697										-1.35708	-0.87259			-6.10943	-3.65416			-1.58055	-1.52435	-1.98735		-4.75138	-4.24514	-0.925849
Eepd1																		0.821971					0.707905
Efcab1																				-0.64744
Efcab10				1.20725
Efcab11				-1.55726
Efcab12					0.653019	0.698174
Efcc1					-0.683687	-0.908354
Efhc1																				-0.586463
Efhc2	yes
Efna3						1.07715																									1.22012
Efnb1	yes
Egf																			-1.39593									-1.24593		1.28094
Egfem1				-1.34552	-1.10137	-1.5773	0.889747		0.890032
Egfl6	yes																	-0.827056
Egfl7						-0.731045
Egfl8				-2.39013											2.08137
Egflam				-0.596674
Egln3																			-2.04133	-1.46525			-1.4254	-1.31483			-2.01586	-1.78545		2.09875	1.77946
Egr1				-1.47252	-0.78823	-2.22161	1.67045		1.77037		1.16707							-0.842517					-1.04721	-1.02409	-0.717229				-0.660578	-0.754512
Egr3				-1.73361		-1.62595	1.73684		1.40982		1.16385
Ehd3																		0.718476
Eif1ax	yes
Eif2s3x	yes							-0.761759	-0.746503	-0.718403			-0.644996	-0.605629									-0.796143	-0.93484	-0.794673			-0.733847	-0.647232	-0.664294
Eif2s3y		yes						9.00354	9.11805	11.4868			10.1211	10.2652	15.0998								10.1223	10.0732	7.81345			8.83123	8.734	11.6387
Eif4e3				-0.682079
Eif5a2						0.603584						-0.857443			0.803021
Elavl2									-1.4593
Elf4	yes
Elk1	yes
Elmod1					0.781814	0.734987						-1.58707			1.48191
Eln				-0.597108
Elovl1																		-0.829948
Elovl4																				-1.98032	2.39449	-1.91221	-1.41438	-2.88198		-1.54256	-2.69441	-1.9173			2.8256
Elovl6																			-1.7184	-0.658473		0.744658			-1.24443		-1.37597	-1.28329
Elovl7						0.708862
Emb						0.612861
Emd	yes
Eme1						-0.654634	-0.653071		-0.650379					-0.781924				-2.04782					-1.88047	-2.80039
Emid1				-0.681567		-0.991584
Emilin2				0.907399																	-0.627076
Endou																								-0.707591							0.662513
Enho				0.62289											-0.618493
Enox1				-1.95265		-0.795969
Enox2	yes
Enpp2				-0.873463	-0.90087	-1.0941
Enpp6				1.4674
Entpd8																								-0.974858
Epb41																				-0.639315			1.01719
Epb41l3																		-0.672654				-0.730452
Epha4																		-0.828658					-0.593827
Epha8								0.92527	1.15127				0.940461	0.818878
Ephb1																				-0.888842								-1.04435
Ephx2				-1.7041														2.03229									-1.72507	-1.81953	-1.55331
Ephx3																				-1.24734		-1.37099		-1.23172						1.45786	1.64968
Epop																				0.703177				0.708787				0.794273
Eppin																		2.25408
Eps8l2				0.606547
Epsti1														-0.606195
Eras	yes
Erbb3				0.712906		0.694163
Ercc6l	yes						-0.899244		-0.793577									-1.27347
Erich2					0.765478
Erich3						0.590261													-0.783386	-0.726297
Errfi1																					0.730514
Esco2						-0.62321								-0.821949				-2.47124	-2.26342				-1.7973	-1.81086	-1.55527
Esm1				-1.43953											1.6709																0.648489
Esr1																				-1.00176								-1.32856
Esr2															2.26473
Esrrg																			-1.35866
Esx1	yes
Esyt3						0.67887
Etd	yes
Etfb																		0.62714
Etfbkmt																							0.595278
Etnk2																		1.57293											-1.71775
Etv1				-0.81477
Etv4				-0.878989	-0.62484	-1.01467
Eva1a				0.662583
Eva1c					0.638997	0.759204
Evi2a					0.601052
Evpl																				-0.650073	0.829065	-0.839277		-0.783843						0.952025	1.01049
Exo1							-0.739719		-0.865515															-1.62499
Exoc3l4				-0.586563
Exoc6				-0.587329								-0.756085			0.844834
Exph5						0.819405												-0.671957
F13a1																		-0.656653	-0.65219	-0.623611	-0.816058
F2rl1				1.18807								0.752784			-0.679421
F2rl2						0.834443
F5				1.33454	0.789304	1.10083												1.69682		-0.909948							-1.56874	-2.12841	-1.33579
F8	yes			-1.75124
F8a	yes
F9	yes
Fabp1																		1.07625		-0.695547							-1.93563	-2.0103	-1.6727
Fabp12						1.17983									2.33276
Fabp4				0.644168		-2.92303	0.668179	0.868504	2.20999	1.76637	1.54966	1.27401		-0.902156	-2.10565	-1.13978		2.59763	-2.99432	-1.842		2.12474	0.935365		-1.78985	-0.624951	-3.58349	-3.49882	-2.43855	0.997603	1.03391
Fabp7				-2.96347								-2.67887			2.62137
Fads6						0.735372
Fam107a																							1.50237	0.714326		-0.806229
Fam109b						-0.63957
Fam120c	yes
Fam122b	yes
Fam122c	yes
Fam129a				-0.928357	-0.741934	-1.07583	0.66782
Fam129c																			0.847446	-0.782826	-0.650568			1.07147	1.1811
Fam131b				-2.3612		-1.1717
Fam13c				-1.25626		-0.726607	0.749137		0.735205									-0.712239			-0.642327
Fam160a1															0.889988
Fam161b				-1.06636											1.31575
Fam163a				-5.63871		-1.38689	1.43416		1.28481
Fam166b					0.641274
Fam167a				0.95346
Fam167b				-1.5653	-0.952712	-1.077
Fam169b						-0.722673								-0.987856
Fam171b						-0.741771
Fam174b				0.591297
Fam178b																								-1.01295
Fam180a				-2.22127	0.963294										2.26181					-0.887927
Fam181b						-0.606266			0.767945
Fam183b																							0.640016
Fam189a1				-1.60852
Fam199x	yes
Fam19a1				-2.03487	-0.815424	-0.911257	0.993759	0.721372	0.878734
Fam19a5									1.21964
Fam213a				0.999179	0.607561													0.703845		-0.997198			1.1001
Fam213b																															0.722032
Fam220a																				-1.1108			0.730016
Fam227a				0.636413
Fam228b					-0.83872
Fam25c																		-1.3524			4.0419	-2.68497	-2.32175	-6.25913		-2.43868			1.81111
Fam26e						-0.705741
Fam3a	yes
Fam46b				1.06494	0.68446	0.597479																	0.996896			-0.798688
Fam46c																				-0.991674			1.12312			-0.618328
Fam47c	yes
Fam47e					0.687029
Fam50a	yes
[truncated: 2,976 more rows]

## Sheet: common_hyperoxia_genes
Figure 7: Genes commonly regulated in response to hyperoxia
Gene	PND5_XXF_O2overRA	PND5_XXM_O2overRA	PND5_XYM_O2overRA	PND5_XYF_O2overRA	PND5_common.hyperoxia		PND21_XXF_O2overRA	PND21_XXM_O2overRA	PND21_XYM_O2overRA	PND21_XYF_O2overRA	PND21_common.hyperoxia
ATP13A3	0.631676	0.752439	1.01495	0.696408	yes
TSPAN1	0.882402	1.11281	0.863655	0.806323	yes
BPIFB5	-0.633129	-1.13383	-0.769771	-0.614994	yes
GAS2L3	-0.830125	-0.74357	-1.01288	-0.755408	yes		-2.50302	-1.89476
HSD11B2	-0.734481	-1.06436	-1.20252	-1.01164	yes		1.42192	1.16055
PIF1	-1.28623	-1.40201	-1.52621	-1.07613	yes		-2.94814
ADCY8	-0.930614	-2.46537	-1.54572	-1.65116	yes
ARXES2	0.79903	0.754938	0.654398	0.744209	yes			0.722846
STX11	0.844421	0.668936	0.59266	0.643285	yes		-0.692343
INHBA	2.29891	1.96216	1.79231	2.28998	yes
HS3ST3A1	-1.83195	-3.10677	-2.18248	-1.32619	yes
LCN2	0.931628	1.13209	1.59611	1.49608	yes				-0.592216
DBN1	-0.633214	-0.868462	-1.07473	-0.800935	yes
CLEC4N	0.657956	1.26676	0.931319	0.874049	yes
CD55	0.659857	0.707976	0.74764	0.631178	yes
IFI27L2A	-1.08641						-1.56556	-0.883812	-0.913017	-0.674659	yes
TPPP	-0.776548	-1.48333	-1.36618	-1.30952	yes
ANO1	0.801062	0.626205	0.826506	0.764051	yes		-0.719049
TOP2A			-0.71803				-2.39372	-2.1828	-0.70995	-0.852968	yes
TROAP	-1.22556	-1.08601	-1.49494	-1.08694	yes		-2.88064
NPPA							-1.89833	-3.03296	-5.07669	-4.02277	yes
DISC1	-0.916555	-1.44446	-0.898039	-0.935407	yes
ST6GALNAC5	1.02879	1.2877	0.971079	0.773248	yes
RSPO4	-1.04918	-1.8782	-2.2843	-1.51152	yes		1.7289	1.35071		1.07389
COL2A1	-1.06698	-2.95897	-2.4088	-1.93036	yes
SAA3	2.16053	1.79744	3.61754	2.53808	yes		1.52858
SMTN	-0.603938	-0.610285	-0.589147	-0.599651	yes
REG3G	1.49832	2.25625	2.43229	1.74855	yes			-2.6537	-0.772242	-1.55957
1700007K13RIK	0.722634	0.887467	0.696427	0.609239	yes
MYBPC3		-0.804769					-1.3057	-2.98784	-2.49274	-2.50285	yes
TBC1D2	0.620639	0.998294	0.728505	0.680784	yes
MSR1	0.590821	1.02778	1.62169	1.10647	yes
MAPK10	-1.29358						-1.47652	-2.62345	-2.15839	-2.57054	yes
PDGFRA	-0.994724	-1.8052	-1.58228	-1.46817	yes
LINGO1	-0.841863	-0.799467	-1.44696	-0.603863	yes
CACNA1G	-0.872331	-0.632197	-1.32703	-0.926432	yes
CDCA2	-0.79211	-0.596868	-0.939452	-0.739077	yes		-2.28219	-1.90738
CENPF	-0.789883	-0.720619	-1.40134	-0.985386	yes		-3.10795	-3.02479		-1.40973
PLK1	-0.80102	-0.908373	-1.11576	-0.601176	yes		-1.66833	-1.7031
SSC5D	-0.896203	-0.899512	-1.06244	-1.07339	yes
ADAMTS14	-1.00349	-0.697397	-0.706055	-0.74935	yes
WFDC17	2.66944	2.25372	2.92139	2.54856	yes
CD33	0.691508	1.0713	0.886896	0.765604	yes				-0.744216
KCP	-0.723678	-0.781001	-1.34124	-1.11762	yes
TRO	-0.759642	-1.13779	-1.0755	-0.949022	yes
SLC6A2	-1.46403	-2.71539	-1.33488	-1.66397	yes
LY6C1	0.691043	0.998212	1.08525	0.941925	yes
LY6C2	1.05851	1.03452	0.775502	1.26564	yes
COL17A1	-1.79054	-0.988637	-1.56389	-1.04236	yes
ADRA1D	-1.01514	-1.2468	-1.51055	-1.13525	yes
HP	1.07827	1.41934	1.18518	1.2543	yes
TRIM67	-0.859357	-1.73336	-1.23275	-1.18516	yes		1.96941
NTN1	-0.681486	-0.635982	-0.893783	-0.836354	yes
GDF6	1.01432	1.56299	1.11858	1.06738	yes
COL4A3	0.652243	0.69926	0.751585	0.606127	yes			0.872002
CCR1	0.760091	0.998075	0.865395	1.19642	yes
TGFBI	-0.616418	-0.833309	-0.980142	-0.843969	yes
DTL		1.05813					-2.00662	-2.06819	-1.24589	-1.20122	yes
TMEM255A	0.638823	1.06975	0.769019	0.668034	yes
PRAG1	-0.903937	-1.66083	-1.31608	-1.127	yes
CIDEC	-1.65463	-1.93362	-3.46867	-2.02094	yes		0.942885	-0.85351		-0.863025
SGCG	-1.02804	-1.04088	-2.61209	-1.54288	yes			-1.9285
LRRN1	0.791976	1.45919	0.882129	1.20966	yes			-1.5332
TIAM2	-0.749946	-0.917454	-0.851852	-0.823672	yes
SPINK5	1.09541	1.19372	1.53929	1.37208	yes		0.809208	1.29483	1.14687	0.829726	yes
MB	-0.712853	-2.40248	-1.95279	-1.14028	yes		-0.629885	-4.71985	-0.594897	-3.92296	yes
LRRC15	-0.798773	-1.97302	-1.07626	-1.14217	yes
EDA2R	1.89307	1.25756	2.7992	2.29368	yes
ASZ1	-0.677843	-1.85144	-0.740062	-0.785847	yes
CYP2B10	0.773003	0.799481	0.588738	0.968702	yes					-0.685405
F13A1							-0.656653	-0.65219	-0.816058	-0.623611	yes
ZFP663	-0.807278	-0.939128	-1.80948	-1.09871	yes
SERINC2	0.668909	0.934662	0.723052	0.829039	yes
IGF1	0.701807	0.733891	0.641956	0.699605	yes			-0.647206
SVIP	0.642597	0.792813	0.765686	0.757214	yes
CD248	-0.626258	-0.953891	-0.842096	-0.756879	yes
GZMA	-1.05421	-2.35767	-2.09758	-0.998492	yes		-2.24803	-0.844548	-1.32963	-1.45673	yes
SERPINA3N	1.67951	2.85652	3.40656	2.84152	yes
SERPINA3G	0.793707	1.11244	1.09342	1.30259	yes
NUP210	-0.611299	-0.604422	-1.0047	-0.729253	yes		-0.59793
NTNG2	-0.65086	-0.948815	-1.58238	-1.20287	yes
MYBPHL	-0.991525						-1.41172	-3.29458	-2.9708	-3.02764	yes
EPHX1	0.825553	0.864033	0.814918	0.864008	yes
ARSI	-0.961422	-1.00302	-0.855914	-0.792864	yes
ANK2	-0.665106	-1.56909	-1.14444	-1.07365	yes
CCDC3	-0.712866	-0.985281	-1.36616	-1.23729	yes
MFAP2	-0.8572	-1.01265	-1.15487	-0.939172	yes
CCDC8	-0.720419	-0.605395	-0.588214	-0.649541	yes		0.632607
CDH4	-0.612271	-1.36502	-0.660627	-0.740794	yes
COL6A2	-0.816133	-0.71048	-0.64798	-0.633091	yes
COL6A4	-1.00236	-2.69051	-1.99548	-1.42353	yes
MYH6	-0.856713						-1.05176	-3.3781	-3.12071	-2.68638	yes
MAT1A	0.748028	0.759102	0.997061	0.758853	yes		1.95667
PDLIM3	-0.738099	-1.19463	-1.29205	-1.07578	yes			-1.20998
PRDM8	-0.598209	-1.23722	-1.06533	-0.887586	yes				-0.891844
PCSK6	-0.787579	-1.78131	-0.981405	-0.942417	yes			-0.827012
DCX	-1.14937	-3.079	-2.19748	-2.36588	yes
CDKN3	-0.668995	-1.34279	-1.09661	-0.664295	yes		-1.8065	-2.44901
KCNQ4	-0.605772	-1.22866	-1.36398	-1.03098	yes
PIWIL4	0.882631	1.1013	1.39564	1.29025	yes
LGALS3	0.651899	0.719546	0.783546	1.00119	yes
TNFRSF25	-1.24999	-2.37961	-0.606591	-1.03934	yes
MARCO	1.71651	1.55581	1.87154	1.50943	yes
RNF152	-0.66272	-0.824709	-1.07917	-0.990608	yes
CKMT2							-1.19968	-6.98319	-1.4399	-4.18976	yes
CKMT1	1.33708	1.52988	1.54013	1.77669	yes
NRXN1	-1.19257	-3.73472	-2.12597	-2.15401	yes
EFS	-0.751237	-0.955713	-1.06745	-0.797536	yes
CNTFR	-1.11917	-1.76932	-1.54244	-1.13925	yes
PKHD1	0.938181	1.42378	1.24856	1.25655	yes
GPR4	-0.743165	-0.972487	-0.740057	-1.00724	yes
AQP4	0.753782	1.01063	1.00005	0.752274	yes
GM45396	0.929249	0.896289	0.942979	0.963696	yes
EYA2	0.675259	0.710921	0.773588	0.727667	yes
CCL9	1.48244	1.37688	1.41844	1.69999	yes					-0.80039
CXCL17	1.5041	2.35544	2.27745	2.04861	yes
GPIHBP1	-0.863099	-0.842308	-0.936312	-0.980259	yes
SEMA6C	-0.647268	-0.935304	-1.336	-0.858719	yes
WFDC3	0.857015	1.76998	1.03009	0.943553	yes
GGACT	0.613017	0.974968	0.948513	0.625872	yes
CDKN2C	-0.651471	-0.917168	-1.1015	-0.644941	yes		-0.668103
RHOU	-0.767643	-1.08319	-1.08166	-0.944462	yes
LILR4B	1.34968	0.866569	0.930482	1.25548	yes				-0.722337
FAM81A	0.66784	0.959593	0.603622	0.761269	yes					-0.631902
MTSS1L	-0.618607	-1.09819	-1.0745	-0.937103	yes
CLIP4	0.821499	0.862778	1.0242	0.852261	yes		-0.74443	-0.587982
MDK	-0.727338	-0.628136	-1.35179	-0.882127	yes		0.657456
ADAM23	-0.627866	-0.726908	-0.851163	-0.68812	yes
LRRN2	-1.50982	-2.47673	-2.70999	-1.38086	yes
NELL1	-0.601618	-1.60748	-1.04521	-0.728171	yes
OTOF	-1.03923	-2.71339	-2.7109	-2.01475	yes
ANXA8	0.695826	0.763958	0.760842	0.914069	yes			-0.627364		-0.652781
GPNMB	1.20216	2.41964	1.37081	1.83659	yes		-1.38702			-0.888507
ASPM	-0.986657	-0.815567	-1.27507	-0.869302	yes		-2.68502	-2.43623		-0.921066
ANKLE1	-0.783837	-0.913369	-1.20043	-0.847332	yes		-2.50187	-2.70109		-1.38615
TCF15	-1.19248	-3.36049	-2.06966	-1.36784	yes
KLHDC7A	0.66792	0.817917	0.623634	0.735247	yes
ZMAT3	0.643485	1.07509	1.12549	0.86703	yes
GALNT16	-0.727871	-1.56294	-1.84633	-1.24289	yes
SCN8A	-0.722656	-1.50496	-0.963746	-0.888974	yes		1.45475
KIT	-0.908036	-1.69311	-1.52379	-1.37733	yes
ACOXL	-0.699473	-1.27618	-0.750472	-1.0101	yes
LRRC4B	-0.614402	-1.48155	-1.36237	-0.977281	yes
TNNT2	-0.838006						-0.646883	-2.34458	-1.91791	-2.31938	yes
BMP6	-0.632755	-0.947422	-1.32963	-1.02637	yes
H1FX	-0.67913	-0.7805	-1.7367	-0.623715	yes
BUB1B	-0.690492	-0.605796	-0.836293	-0.669825	yes		-1.36697	-0.854195
CCL6	1.69154	1.86208	1.67411	1.75321	yes		-0.819807
H2-Q6	-0.797336						-2.4572	-1.68552	-0.625135	-1.01399	yes
MYL7	-1.25259	-1.28476	-0.714038				-0.674454	-2.07291	-2.05586	-2.65218	yes
MYL4	-1.17529	-0.646125	-0.796966				-0.774201	-2.04456	-1.86853	-2.51585	yes
MYL3	-1.81055	-2.64409	-1.77835	-1.60126	yes		-1.20373	-5.92165		-4.02193
ADAMTS7	-0.725018	-0.867709	-0.933427	-0.779881	yes
MT1	0.677767	0.604223	0.871308	0.834	yes
SLC44A4	0.848236	1.14005	0.985088	1.13186	yes
A2M	-0.927432	-2.15186	-1.82365	-1.86857	yes
ZCCHC5	-1.82788	-1.72374	-2.00456	-0.967972	yes
KCNJ15	0.673405	0.720195	0.891811	0.651161	yes
PTPN5	-0.923036	-1.05087	-1.5559	-1.16371	yes					0.982371
PRSS35	-0.872686	-1.46348	-1.69138	-1.29142	yes					-0.978512
CCDC42	-2.12889	-2.85961	-1.33195	-0.985924	yes
SCNN1A	0.690894	1.04188	1.11679	0.896422	yes
CTSS	0.651266	1.17499	0.953035	0.979894	yes		-0.68563
CENPE	-0.599133	-0.791521	-1.07062	-0.725336	yes		-2.13837	-1.9686		-0.883061
CENPA	-0.859341	-0.596982	-1.41278	-0.908744	yes		-1.21822	-0.853387
FBLN2	-0.73261	-0.768602	-0.754887	-0.728183	yes
SDK2	-0.713	-1.01668	-0.743106	-0.682326	yes
DGKB	-0.739274	-0.956385	-1.03227	-1.16107	yes
PON1	0.681601	1.14789	0.726696	0.84776	yes
CDKN1A	1.44771	1.71758	2.18672	2.07682	yes				0.892303
AOX3	0.8214	0.864835	1.15784	0.737404	yes
EFNB3	-0.975259	-1.34432	-0.991352	-0.857264	yes
ASTN2	-0.628816	-0.994707	-1.02854	-0.966405	yes
MS4A6D	1.00118	1.78732	1.44013	1.28446	yes
STFA2L1	1.05683	0.681575	0.803849	1.11157	yes			2.32256		0.772945
GDPD2	0.651626	1.13045	1.65041	1.09561	yes
MS4A7	0.940758	1.03609	0.592826	0.586515	yes
CRABP1		-3.00111	-1.74109	-1.68517			1.10837	1.61866	0.84268	0.81701	yes
CYP4F39	1.10054	1.74122	1.86802	1.06467	yes
SCARA3	-0.680902	-1.74261	-1.52414	-0.937438	yes
EAR1	-1.26263	-2.89872	-1.24071	-1.60843	yes
FAM124B	-0.758747	-1.99314	-0.853946	-0.785479	yes
APLNR	-0.807212	-1.49081	-1.62571	-1.23877	yes
RBFOX1	-2.01659	-3.0868	-2.48178	-1.34228	yes
ISLR	-0.877635	-1.01284	-1.28877	-1.01415	yes
SLC39A2	0.81642	1.45421	1.20151	1.01094	yes
CLCA1		-2.48442		1.32898			-1.76709	-3.13153	-1.25675	-0.596004	yes
DLK1	-1.338	-1.53884	-1.96974	-1.43395	yes		2.46081
CCNB1	-0.675867	-0.611812	-1.08707	-0.680661	yes		-2.49814	-2.357		-0.968987
IQGAP3	-0.732312		-1.07075	-0.710353			-3.43108	-2.82738	-1.15089	-1.27563	yes
KCNK3	-0.847866	-1.05378	-0.924366	-0.879949	yes
KIF26A	-0.587316	-0.800874	-0.63746	-0.642558	yes
AGT	-0.723944	-1.72889	-1.58973	-1.26109	yes		2.5617	0.974874
AKR1C14	0.754293	0.693828	0.880684	0.686967	yes
TIMP3	0.72923	0.641599	0.941488	0.76784	yes
TCF21	-0.684738	-0.629977		-0.646081			1.04679	0.834053	0.713335	0.732114	yes
PHACTR3	-0.596022	-2.43907	-1.32854	-0.995043	yes
PQLC3	0.681648	0.737309	0.853205	0.769553	yes
MSI1	-0.60424	-1.1866	-1.51437	-0.795703	yes
COL24A1	-0.659259	-1.97901	-1.68	-1.20745	yes
HAPLN1	0.801522	1.46808	1.29222	1.11954	yes
ACTC1	-1.9124	-0.855191	-1.03877				-0.756434	-2.71514	-1.21765	-1.98264	yes
SPP1	1.42314	2.35586	2.02065	1.98383	yes		-1.23547	-1.07121	-0.749141	-0.894656	yes
LAMB3	0.591665	0.616799	0.647426	0.640191	yes		-0.758815
CAR14	-0.991415	-3.12589	-1.41177	-1.30088	yes
ALDH3A1	1.02279	1.24944	1.19785	0.774582	yes			-0.729477	1.30746	-1.10623
SEMA3A	0.805277	0.895208	0.835559	0.832804	yes
ENPP1	-1.44031	-2.13928	-2.54209	-2.33786	yes
FAM216B	0.804022	1.16718	1.00128	0.903299	yes
FNDC1	-0.687602	-0.977601	-1.03509	-0.881609	yes			-0.750994
TENM4	-0.900644	-1.94403	-1.54898	-1.32268	yes
MEX3A	-0.990235	-1.04212	-0.946345	-1.07574	yes
9330159F19RIK	-1.24846	-3.95004	-2.35327	-2.58833	yes
STAG3	-0.811676	-2.03943	-0.716514	-0.882898	yes
MKI67	-0.655839		-1.10657	-0.713586			-2.12887	-1.92437	-0.900175	-1.04843	yes
SPON2	-0.669596	-1.1935	-1.36641	-1.0219	yes		-1.18536	-0.975261
FEZ1	-0.650836	-2.55864	-1.23774	-0.910987	yes
DAPK2	0.661508	0.775993	0.630832	0.646489	yes
CHODL	1.29292	2.87843	2.24759	2.65295	yes
TSPO2	-1.16789	-2.85451	-0.793013	-0.998305	yes					-2.02857
PLET1	0.711891	0.738163	0.767197	0.820005	yes
GLP1R	-1.2563	-1.87163	-1.27215	-1.47244	yes		-0.816891		-0.603275
C1QTNF3	-1.16584	-1.87945	-1.63382	-1.51774	yes
STEAP4	0.738559	1.02803	1.21803	1.45764	yes
SEZ6L	-0.868938	-1.23502	-1.8554	-1.48456	yes
GABRP	0.676291	0.935089	0.707243	0.761819	yes
IFI213	-1.41888	-1.6004	-0.593028	-0.768699	yes		-0.759844
OAS2			0.787057	0.815928			-1.69705	-1.08075	-0.946946	-1.02085	yes
TNXB	-0.6476	-1.27498	-1.16732	-0.710645	yes
GDF10	-0.643204	-1.34786	-1.35377	-0.786918	yes		0.65098
TCAP		-1.32093	-0.803718				-0.70644	-4.58888	-1.11035	-2.79329	yes
FERMT1	1.07981	2.03431	1.2675	1.15092	yes
PIGR	1.98248		1.78994	2.15356			-0.591604	-1.58998	-0.69482	-0.92249	yes
ACAA1B	-0.786525	-2.70512	-1.07116	-0.756408	yes		1.01391
PPBP	0.674247	1.00774	0.983993	0.894966	yes				-1.07435	-0.840283
VILL	0.592764	0.876492	0.723799	0.603988	yes
TREM2	0.974941	1.43428	1.04397	1.43841	yes
ENPP3	-1.14896	-4.19544	-1.94565	-1.73359	yes
OLR1	1.09082	1.50409	1.54067	1.36948	yes		-1.57985
SLITRK6	-1.19396	-3.41748	-1.79709	-1.70495	yes
FAM161A	0.613355	0.778485	0.895533	0.740439	yes
SLC25A42	-0.609684	-1.55374	-0.839166	-0.715873	yes		0.659973
ATP6V0D2	1.04391	1.14882	0.786952	0.840954	yes		-0.771799
8430408G22RIK	0.883895	0.765054	0.685344	0.904845	yes
SNTN	0.705252	0.877566	0.676699	1.03557	yes
ALDH1A1	0.666229	1.27837	1.13546	0.960616	yes
CD68	0.717992	1.16768	0.817862	0.947256	yes		-0.871037
ITIH5	-0.727717	-0.862898	-1.25802	-0.804453	yes			-0.723956
ITIH4	1.16583	1.23541	0.670335	1.34114	yes
ESPL1	-0.932198	-0.715069	-1.05092	-0.701708	yes		-2.09743	-1.4876
CHST8	-1.02747	-1.30217	-2.97184	-1.43319	yes		1.08337	1.29556		1.07137
APBA2	-1.86959	-1.99339	-1.27277	-1.67517	yes
CCL21A	-1.02509	-2.01382	-0.789121	-0.719136	yes
CLEC5A	1.12229	1.2821	1.41075	1.4435	yes
CHST4	-1.73245	-3.51979	-1.07967	-0.895562	yes					-1.08469
GDA	0.602033	0.872204	0.914162	0.885307	yes				-0.969056	-1.53659
