# Supplementary material for: Effect of sex chromosomes versus hormones in neonatal lung injury
Source: JCI Insight. 2021 Jul 8;6(13):e146863. doi: 10.1172/jci.insight.146863 (PMC8410054; doi:10.1172/jci.insight.146863)
Supplement: Supplemental Table 3 [file jciinsight-6-146863-s137.xlsx]

## Sheet: Gene.Ontology.Biol.Process
Figure 9: Over Representation Analysis (ORA) to identify enriched GO Biological Process pathways
GeneSet	-log10(pValue) gobp.PND5_XXF_XXM_F.chrom	-log10(pValue) gobp.PND5_XXF_XYF_F.gonad	-log10(pValue) gobp.PND5_XXM_XYM_M.gonad	-log10(pValue) gobp.PND5_XYM_XYF_M.chrom	-log10(pValue) gobp.PND5_common.hyperoxia	-log10(pValue) gobp.PND21_XXF_XXM_F.chrom	-log10(pValue) gobp.PND21_XXF_XYF_F.gonad	-log10(pValue) gobp.PND21_XXM_XYM_M.gonad	-log10(pValue) gobp.PND21_XYM_XYF_M.chrom	-log10(pValue) gobp.PND21_common.hyperoxia	Overlapping gene count gobp.PND5_XXF_XXM_F.chrom	Overlapping gene count gobp.PND5_XXF_XYF_F.gonad	Overlapping gene count gobp.PND5_XXM_XYM_M.gonad	Overlapping gene count gobp.PND5_XYM_XYF_M.chrom	Overlapping gene count gobp.PND5_common.hyperoxia	Overlapping gene count gobp.PND21_XXF_XXM_F.chrom	Overlapping gene count gobp.PND21_XXF_XYF_F.gonad	Overlapping gene count gobp.PND21_XXM_XYM_M.gonad	Overlapping gene count gobp.PND21_XYM_XYF_M.chrom	Overlapping gene count gobp.PND21_common.hyperoxia	Overlapping genes gobp.PND5_XXF_XXM_F.chrom	Overlapping genes gobp.PND5_XXF_XYF_F.gonad	Overlapping genes gobp.PND5_XXM_XYM_M.gonad	Overlapping genes gobp.PND5_XYM_XYF_M.chrom	Overlapping genes gobp.PND5_common.hyperoxia	Overlapping genes gobp.PND21_XXF_XXM_F.chrom	Overlapping genes gobp.PND21_XXF_XYF_F.gonad	Overlapping genes gobp.PND21_XXM_XYM_M.gonad	Overlapping genes gobp.PND21_XYM_XYF_M.chrom	Overlapping genes gobp.PND21_common.hyperoxia
GO_MYOFIBRIL_ASSEMBLY	15.021		5.325			4.058	2.75	2.23		6.044	14		13			7	5	2		5	ACTN2;OBSL1;LDB3;CSRP3;MYOM2;MYLK3;TNNT3;KLHL41;MYOZ1;PROX1;CASQ2;ACTC1;SYNPO2L;ACTA1		SYNPO2L;TCAP;CSRP3;ACTN2;ACTC1;PDGFRB;KLHL41;LMOD1;LDB3;ACTA1;TNNT3;MYOM2;CASQ2			TNNT3;ACTA1;CSRP3;NEB;MYBPC2;MYOZ1;NRAP	MYBPC2;NEB;TNNT3;NRAP;CSRP3	CASQ2;ANKRD1		TCAP;ACTC1;TNNT2;MYH6;MYBPC3
GO_CELLULAR_COMPONENT_ASSEMBLY_INVOLVED_IN_MORPHOGENESIS	13.773		4.009			3.665	2.007	1.94		5.197	15		14			8	5	2		5	ACTN2;OBSL1;LDB3;CSRP3;MYOM2;MYLK3;TNNT3;KLHL41;MYOZ1;PROX1;CASQ2;KNL1;ACTC1;SYNPO2L;ACTA1		SYNPO2L;TCAP;CSRP3;ACTN2;ACTC1;PDGFRB;KLHL41;LMOD1;LDB3;ACTA1;KNL1;TNNT3;MYOM2;CASQ2			TNNT3;ACTA1;KNL1;CSRP3;NEB;MYBPC2;MYOZ1;NRAP	MYBPC2;NEB;TNNT3;NRAP;CSRP3	CASQ2;ANKRD1		TCAP;ACTC1;TNNT2;MYH6;MYBPC3
GO_MUSCLE_CELL_DEVELOPMENT	13.31		4.379			5.115	3.122	1.636	1.459	5.597	17		19			12	8	2	4	6	ACTN2;ACTA1;OBSL1;LDB3;CSRP3;MYOM2;MYO18B;KEL;MYLK3;TNNT3;KLHL41;MYOZ1;PROX1;CASQ2;ACTC1;SYNPO2L;FLNC		MYO18B;PDGFRB;ACTA1;SYNPO2L;TNNT3;CASQ2;RYR1;CSRP3;TCAP;ACTN2;KLHL41;LMOD1;SGCD;MYOM2;FLNC;CXADR;MEGF10;ACTC1;LDB3			TNNT3;CDK1;ACTA1;RYR1;NRAP;CSRP3;CCNB1;NEB;MYBPC2;MYOZ1;AGT;WNT10B	MYBPC2;NEB;RYR1;TNNT3;CDK1;NRAP;CSRP3;CCNB1	CASQ2;ANKRD1	HAMP;KEL;ANKRD1;CASQ2	TCAP;ACTC1;TNNT2;MYH6;NPPA;MYBPC3
GO_STRIATED_MUSCLE_CELL_DIFFERENTIATION	12.601		4.822			3.377	2.674	1.352	1.468	4.676	19		25			12	9	2	5	6	MYLK3;KLHL41;OBSL1;MYOZ1;ACTN2;KEL;TNNT3;PROX1;CYP26B1;SYNPO2L;ACTA1;NEK5;LDB3;CSRP3;MYOM2;MYO18B;CASQ2;ACTC1;FLNC		PLEKHO1;MYO18B;PDGFRB;GREM1;ACTA1;TNNT3;SYNPO2L;CASQ2;RYR1;CSRP3;BMP2;SCGB3A1;MSX1;TCAP;ACTN2;KLHL41;LMOD1;NEK5;SGCD;MYOM2;FLNC;CXADR;PLPP7;ACTC1;LDB3			TNNT3;CDK1;ACTA1;RYR1;NRAP;CSRP3;CCNB1;NEB;MYBPC2;MYOZ1;AGT;WNT10B	MYBPC2;NEB;RYR1;TNNT3;CYP26B1;CDK1;NRAP;CSRP3;CCNB1	CASQ2;ANKRD1	HAMP;CASQ2;ANKRD1;CYP26B1;KEL	TCAP;ACTC1;TNNT2;MYH6;NPPA;MYBPC3
GO_SARCOMERE_ORGANIZATION	12.591		2.878					2.511		5.097	11		8					2		4	ACTN2;OBSL1;LDB3;MYOM2;MYLK3;TNNT3;KLHL41;MYOZ1;PROX1;CASQ2;SYNPO2L		SYNPO2L;TCAP;ACTN2;KLHL41;LDB3;MYOM2;TNNT3;CASQ2					CASQ2;ANKRD1		MYBPC3;TNNT2;TCAP;MYH6
GO_MUSCLE_CELL_DIFFERENTIATION	10.642		4.315			2.415	2.007			4.133	19		28			12	9			6	MYLK3;KLHL41;OBSL1;MYOZ1;ACTN2;KEL;TNNT3;PROX1;CYP26B1;SYNPO2L;ACTA1;NEK5;LDB3;CSRP3;MYOM2;MYO18B;CASQ2;ACTC1;FLNC		PLEKHO1;MYO18B;PDGFRB;GREM1;GPER1;ACTA1;TNNT3;SYNPO2L;CASQ2;RYR1;CSRP3;BMP2;SCGB3A1;MSX1;TCAP;ACTN2;KLHL41;LMOD1;NEK5;SGCD;MYOM2;FLNC;PLPP7;MEGF10;CXADR;ACTC1;LDB3;SEMA4C			TNNT3;CDK1;ACTA1;RYR1;NRAP;CSRP3;CCNB1;NEB;MYBPC2;MYOZ1;AGT;WNT10B	MYBPC2;NEB;RYR1;TNNT3;CYP26B1;CDK1;NRAP;CSRP3;CCNB1			TCAP;ACTC1;TNNT2;MYH6;NPPA;MYBPC3
GO_ACTIN_FILAMENT_BASED_PROCESS	10.577		2.534			2.236		2.765		2.7	25		37			18		5		6	XIRP1;MYLK3;MYL1;KLHL41;MYL4;PLEK;WASF1;OBSL1;ACTN3;TNNI2;MYOZ1;MYH8;ACTN2;HCN4;TNNT3;PROX1;SPTA1;SPTB;SYNPO2L;ACTA1;LDB3;CSRP3;MYOM2;CASQ2;ACTC1		SAMD14;HCN4;KCNE4;PDGFRB;ACTA1;MYL4;TNNT3;SYNPO2L;CASQ2;MYH8;CSRP3;AIF1L;TNNI2;CCL11;KCNN2;TCAP;ACTN2;DES;NTRK3;SFRP1;BST1;LMOD1;KLHL41;SGCD;MYOM2;WNT11;WIPF3;THSD7B;CXADR;RHOF;ACTC1;DSC2;XIRP1;LDB3;SYNPO2;LPAR1;STAP1			TNNT3;ACTA1;MYL3;CSRP3;MYH8;GAS2L3;TNNI2;NEB;ACTN3;DSC2;MYBPC2;ANLN;XIRP2;MYOZ1;ECT2;NRAP;CIT;RACGAP1		CASQ2;ANKRD1;TNNC1;TNNI3;RYR2		TCAP;ACTC1;TNNT2;MYH6;MYL4;MYBPC3
GO_MUSCLE_FILAMENT_SLIDING	10.382		4.315			7.085	3.844	2.664	1.38	8.761	9		9			8	5	2	2	6	ACTN2;ACTN3;TNNI2;TNNT3;MYL1;MYL4;ACTC1;MYH8;ACTA1		TCAP;MYH8;ACTN2;DES;ACTC1;TNNI2;ACTA1;MYL4;TNNT3			TNNT3;ACTA1;MYH8;MYL3;TNNI2;NEB;ACTN3;MYBPC2	TNNI2;MYBPC2;NEB;TNNT3;MYL3	TNNI3;TNNC1	TNNC1;TNNI3	TCAP;ACTC1;TNNT2;MYH6;MYL4;MYBPC3
GO_MUSCLE_STRUCTURE_DEVELOPMENT	10.069		8.712			2.814	3.122	2.937	1.834	3.836	23		51			18	15	5	9	7	MYLK3;ASB2;KLHL41;MYLPF;OBSL1;ACTN3;MYOZ1;ACTN2;TCF21;KEL;TNNT3;PROX1;CYP26B1;SYNPO2L;ACTA1;NEK5;LDB3;CSRP3;MYOM2;MYO18B;CASQ2;ACTC1;FLNC		PLEKHO1;UNC45B;MYO18B;PDGFRB;GREM1;ASB2;GPER1;ACTA1;TNNT3;MYLPF;SYNPO2L;CASQ2;MSC;SOX17;ASS1;RYR1;CSRP3;BMP2;EGR1;EGR3;RNF165;LIF;ERBB3;SCGB3A1;TRP73;TCAP;MSX1;SRPK3;TWIST1;ACTN2;HLX;KLHL41;LMOD1;SOX11;COL3A1;SGCD;NEK5;MYOM2;LEF1;HLF;FLNC;PLPP7;MEGF10;CXADR;PLCB1;S100B;ACTC1;ZFPM2;CAVIN4;LDB3;SEMA4C			TNNT3;CENPF;ACTA1;RYR1;MYL3;MYLPF;CSRP3;CDK1;CCNB1;NRAP;NEB;ACTN3;MYBPC2;MYOZ1;XIRP2;AGT;WNT10B;HLF	MYBPC2;PAX5;NEB;RYR1;TNNT3;FHL1;CYP26B1;MYL3;CDK1;NRAP;CSRP3;XIRP2;CENPF;CCNB1;MYLPF	CASQ2;ANKRD1;TNNC1;TNNI3;RYR2	HAMP;CASQ2;ANKRD1;CYP26B1;TNNC1;KEL;TNNI3;PAX5;RYR2	TCAP;ACTC1;TNNT2;TCF21;MYH6;NPPA;MYBPC3
GO_ACTOMYOSIN_STRUCTURE_ORGANIZATION	9.704		2.867			3.518	2.402	1.621		4.291	14		16			10	7	2		5	ACTN2;OBSL1;LDB3;CSRP3;MYOM2;MYLK3;TNNT3;KLHL41;MYOZ1;PROX1;CASQ2;ACTC1;SYNPO2L;ACTA1		SYNPO2L;TCAP;CSRP3;ACTN2;ACTC1;PDGFRB;LPAR1;SFRP1;LMOD1;KLHL41;LDB3;ACTA1;WNT11;TNNT3;MYOM2;CASQ2			TNNT3;ACTA1;CSRP3;NEB;MYBPC2;ANLN;MYOZ1;ECT2;NRAP;RACGAP1	MYBPC2;NEB;TNNT3;NRAP;CSRP3;ANLN;ECT2	CASQ2;ANKRD1		TCAP;ACTC1;TNNT2;MYH6;MYBPC3
GO_MUSCLE_SYSTEM_PROCESS	9.292		6.509	1.619		4.058	2.923	2.635	1.683	7.941	19		37	22		17	12	4	7	10	MYL1;KLHL41;MYL4;MYLPF;OBSL1;ACTN3;TNNI2;MYOZ1;MYH8;MYL7;ACTN2;HCN4;TNNT3;MLIP;ACTA1;CSRP3;MYOM2;CASQ2;ACTC1		HCN4;ACE2;KCNE4;KCNMA1;GPER1;ACTA1;MYL4;ARHGAP42;TNNT3;MYLPF;MYL7;CASQ2;GATA5;MYH8;RYR1;CSRP3;HMOX1;PDE5A;TNNI2;ATP2B4;KCNN2;TCAP;ACTN2;DES;SPHK1;KLHL41;LMOD1;SGCD;MYOM2;MLIP;SCN7A;LMCD1;NMUR1;MYL9;ACTC1;DSC2;NPY2R	NPY2R;KCNE4;P2RX2;KCNE1L;KCND3;ARHGAP42;SCN7A;LMCD1;HMOX1;SULF2;AKAP6;PDE5A;KCNN2;GPER1;KCNMA1;TRPC3;GATA5;ATP2B4;MYL9;SLC8A3;ARG2;CHRM3		TNNT3;ACTA1;RYR1;MYH8;MYL3;MYLPF;CSRP3;TNNI2;ATP2A1;ACTN3;DSC2;MYH1;MYBPC2;NEB;MYOZ1;AGT;HSPB6	TNNI2;MYBPC2;NEB;HSPB6;RYR1;DSC2;TNNT3;MYL3;CSRP3;ADA;MYLPF;ATP2A1	CASQ2;TNNI3;RYR2;TNNC1	HAMP;CASQ2;TNNC1;TNNI3;PIK3CG;RYR2;NR4A3	TCAP;MB;ACTC1;TNNT2;MYH6;NPPA;MYL4;MYBPC3;CKMT2;MYL7
GO_SUPRAMOLECULAR_FIBER_ORGANIZATION	9.245		2.281			2.02		1.478		2.148	22		33			16		3		5	XIRP1;MYLK3;COL14A1;KLHL41;PLEK;WASF1;OBSL1;MYOZ1;ACTN2;TNNT3;KIF2C;PROX1;SPTA1;SPTB;SYNPO2L;ACTA1;LDB3;CSRP3;MYOM2;CASQ2;ACTC1;STMN2		SAMD14;PDGFRB;GREM1;TUBB4A;ACTA1;KIF2C;TNNT3;SYNPO2L;CASQ2;CSRP3;AIF1L;LTBP2;CCL11;NCKAP5L;TCAP;ACTN2;DES;COL14A1;CLIP3;SFRP1;LMOD1;KLHL41;COL3A1;DDR2;MYOM2;WNT11;WIPF3;RHOF;ACTC1;XIRP1;LDB3;SYNPO2;LPAR1			CKAP2;TNNT3;FIGNL1;ACTA1;PSRC1;FMOD;CSRP3;COL12A1;KIF2C;NEB;MYBPC2;SFRP2;KIF18B;MYOZ1;NRAP;CIT		CASQ2;COL12A1;ANKRD1		TCAP;ACTC1;TNNT2;MYH6;MYBPC3
GO_MUSCLE_CONTRACTION	9.245		6.509			4.838	3.849	2.918		8.761	17		32			16	12	4		10	ACTN2;OBSL1;HCN4;CSRP3;MYOM2;ACTN3;TNNI2;TNNT3;MYL1;KLHL41;MYH8;CASQ2;MYL4;ACTC1;MYLPF;MYL7;ACTA1		HCN4;ACE2;KCNE4;KCNMA1;GPER1;ACTA1;MYL4;ARHGAP42;TNNT3;MYLPF;MYL7;CASQ2;MYH8;RYR1;CSRP3;PDE5A;TNNI2;KCNN2;TCAP;ACTN2;DES;SPHK1;KLHL41;LMOD1;SGCD;MYOM2;SCN7A;NMUR1;MYL9;ACTC1;DSC2;NPY2R			TNNT3;ACTA1;RYR1;MYH8;MYL3;MYLPF;CSRP3;TNNI2;ATP2A1;ACTN3;DSC2;MYH1;MYBPC2;NEB;AGT;HSPB6	TNNI2;MYBPC2;NEB;HSPB6;RYR1;DSC2;TNNT3;MYL3;CSRP3;ADA;MYLPF;ATP2A1	CASQ2;TNNI3;RYR2;TNNC1		TCAP;MB;ACTC1;TNNT2;MYH6;NPPA;MYL4;MYBPC3;CKMT2;MYL7
GO_MUSCLE_TISSUE_DEVELOPMENT	8.28		5.325			4.681	3.909	2.746	2.34	4.935	17		32			17	13	4	8	7	ACTN2;TCF21;OBSL1;CSRP3;MYOM2;ACTN3;KEL;MYLK3;ASB2;MYO18B;KLHL41;MYOZ1;PROX1;ACTC1;CYP26B1;MYLPF;ACTA1		MYO18B;PDGFRB;GREM1;ASB2;ACTA1;MYLPF;MSC;SOX17;GATA5;RYR1;CSRP3;BMP2;EGR1;ERBB3;TRP73;TCAP;SRPK3;TWIST1;ACTN2;HLX;KLHL41;SOX11;COL3A1;SGCD;LEF1;MYOM2;HLF;MEGF10;CXADR;S100B;ACTC1;ZFPM2			CENPF;ACTA1;RYR1;MYL3;MYLPF;CSRP3;CDK1;CCNB1;NRAP;NEB;ACTN3;MYBPC2;MYOZ1;XIRP2;AGT;WNT10B;HLF	MYBPC2;PAX5;NEB;RYR1;CYP26B1;MYL3;CDK1;NRAP;CSRP3;XIRP2;CENPF;CCNB1;MYLPF	TNNI3;RYR2;TNNC1;ANKRD1	HAMP;ANKRD1;TNNC1;CYP26B1;KEL;TNNI3;PAX5;RYR2	TCAP;ACTC1;TNNT2;TCF21;MYH6;NPPA;MYBPC3
GO_ACTIN_MEDIATED_CELL_CONTRACTION	7.382		3.888			4.374	2.674	3.001	1.327	6.453	10		14			9	6	3	3	6	ACTN2;HCN4;ACTN3;TNNI2;TNNT3;MYL1;MYL4;ACTC1;MYH8;ACTA1		KCNN2;HCN4;TCAP;MYH8;ACTN2;DES;ACTC1;KCNE4;TNNI2;DSC2;SGCD;ACTA1;MYL4;TNNT3			TNNT3;ACTA1;MYH8;MYL3;TNNI2;NEB;ACTN3;DSC2;MYBPC2	TNNI2;MYBPC2;NEB;DSC2;TNNT3;MYL3	TNNI3;RYR2;TNNC1	RYR2;TNNC1;TNNI3	TCAP;ACTC1;TNNT2;MYH6;MYL4;MYBPC3
GO_STRIATED_MUSCLE_CONTRACTION	6.827		3.288			2.488	1.948	3.587	2.106	8.406	11		16			8	6	4	5	8	HCN4;CSRP3;ACTN3;TNNI2;TNNT3;MYL1;KLHL41;CASQ2;MYL4;ACTC1;MYH8		KCNN2;HCN4;ACE2;TCAP;MYH8;CSRP3;ACTC1;KCNE4;PDE5A;TNNI2;DSC2;KLHL41;SGCD;MYL4;TNNT3;CASQ2			TNNT3;MYH8;CSRP3;MYL3;TNNI2;ATP2A1;ACTN3;DSC2	TNNI2;DSC2;TNNT3;MYL3;CSRP3;ATP2A1	CASQ2;TNNI3;RYR2;TNNC1	CASQ2;TNNC1;TNNI3;PIK3CG;RYR2	TCAP;MB;ACTC1;TNNT2;MYH6;NPPA;MYL4;MYBPC3
GO_CARDIAC_MYOFIBRIL_ASSEMBLY	6.745		1.993			3.027	3.254			4.291	6		5			4	4			3	OBSL1;CSRP3;MYOM2;MYLK3;PROX1;ACTC1		TCAP;CSRP3;ACTC1;PDGFRB;MYOM2			CSRP3;MYBPC2;NRAP;NEB	MYBPC2;NEB;NRAP;CSRP3			MYBPC3;TCAP;ACTC1
GO_SKELETAL_MUSCLE_ORGAN_DEVELOPMENT	6.742		4.073			3.04	1.92		1.487		11		18			9	6		4		TCF21;CSRP3;MYOM2;ACTN3;KEL;ASB2;KLHL41;MYOZ1;CYP26B1;MYLPF;ACTA1		MEGF10;MSC;S100B;SRPK3;SOX17;ASS1;EGR1;TWIST1;HLX;RYR1;CSRP3;KLHL41;SOX11;ASB2;ACTA1;HLF;MYLPF;MYOM2			ACTA1;RYR1;MYL3;MYLPF;CSRP3;ACTN3;MYOZ1;WNT10B;HLF	PAX5;RYR1;CYP26B1;MYL3;CSRP3;MYLPF		CYP26B1;KEL;PAX5;ANKRD1
GO_ACTIN_FILAMENT_BASED_MOVEMENT	6.708		3.762			3.792	2.352	2.901		6.044	10		15			9	6	3		6	ACTN2;HCN4;ACTN3;TNNI2;TNNT3;MYL1;MYL4;ACTC1;MYH8;ACTA1		KCNN2;HCN4;TCAP;MYH8;ACTN2;DES;ACTC1;KCNE4;TNNI2;DSC2;TNNT3;SGCD;ACTA1;MYL4;WIPF3			TNNT3;ACTA1;MYH8;MYL3;TNNI2;NEB;ACTN3;DSC2;MYBPC2	TNNI2;MYBPC2;NEB;DSC2;TNNT3;MYL3	TNNI3;RYR2;TNNC1		TCAP;ACTC1;TNNT2;MYH6;MYL4;MYBPC3
GO_SKELETAL_MYOFIBRIL_ASSEMBLY	6.196		1.875			1.352				4.806	5		4			2				3	OBSL1;MYOM2;PROX1;ACTC1;ACTA1		ACTA1;TCAP;MYOM2;ACTC1			MYBPC2;ACTA1				MYBPC3;TCAP;ACTC1
GO_CARDIAC_CELL_DEVELOPMENT	5.889		1.922			3.409	3.122			5.597	8		9			7	6			5	ACTN2;OBSL1;MYO18B;MYOM2;CSRP3;MYLK3;PROX1;ACTC1		CXADR;TCAP;CSRP3;ACTN2;ACTC1;MYO18B;PDGFRB;SGCD;MYOM2			CDK1;CSRP3;CCNB1;NEB;MYBPC2;AGT;NRAP	MYBPC2;NEB;CDK1;NRAP;CSRP3;CCNB1			TCAP;ACTC1;MYH6;NPPA;MYBPC3
GO_CELLULAR_COMPONENT_MORPHOGENESIS	5.71		2.604					1.551		1.839	23		51					4		6	MYLK3;COL14A1;KLHL41;KNL1;WASF1;OBSL1;MYOZ1;COL4A4;GFRA4;ACTN2;KEL;TNNT3;PROX1;SPTA1;FBLN1;SPTB;SYNPO2L;ACTA1;LDB3;CSRP3;MYOM2;CASQ2;ACTC1		ALCAM;PLEKHO1;KLF2;PDGFRB;GREM1;DAB1;BRSK1;ACTA1;PALMD;NRCAM;TNNT3;KIRREL3;SYNPO2L;CASQ2;CACNG7;COL4A4;L1CAM;SOX17;GFRA4;CSRP3;RNF165;GATA1;FBLN1;GAP43;CCL11;PRKCQ;NLGN1;TCAP;MSX1;ACTN2;NTRK3;COL14A1;RIMS1;GFRA2;LMOD1;KLHL41;LEF1;MYOM2;FSTL4;S100B;RHOF;ACTC1;CDH13;ENPP2;DLG4;LDB3;LPAR1;KNL1;SEMA4C;PLXNC1;BAX					CASQ2;COL12A1;ANKRD1;FBLN1		TCAP;ACTC1;TNNT2;MYH6;MYBPC3;SPP1
GO_MUSCLE_ORGAN_DEVELOPMENT	5.71		6.222			3.553	3.909	2.746	2.338	3.937	14		34			15	13	4	8	6	TCF21;OBSL1;CSRP3;MYOM2;ACTN3;KEL;ASB2;KLHL41;MYOZ1;PROX1;ACTC1;CYP26B1;MYLPF;ACTA1		UNC45B;GREM1;ASB2;ACTA1;MYLPF;MSC;SOX17;ASS1;RYR1;CSRP3;BMP2;EGR1;EGR3;LIF;ERBB3;TRP73;MSX1;TCAP;SRPK3;TWIST1;HLX;KLHL41;SOX11;COL3A1;SGCD;LEF1;MYOM2;HLF;MEGF10;CXADR;S100B;ACTC1;ZFPM2;CAVIN4			CENPF;ACTA1;RYR1;MYL3;MYLPF;CSRP3;CDK1;CCNB1;NEB;ACTN3;MYBPC2;MYOZ1;XIRP2;WNT10B;HLF	MYBPC2;PAX5;NEB;RYR1;FHL1;CYP26B1;MYL3;CDK1;XIRP2;CSRP3;CENPF;CCNB1;MYLPF	TNNI3;RYR2;TNNC1;ANKRD1	HAMP;ANKRD1;TNNC1;CYP26B1;KEL;TNNI3;PAX5;RYR2	TCAP;ACTC1;TNNT2;TCF21;MYH6;MYBPC3
GO_MUSCLE_FIBER_DEVELOPMENT	5.476		2.604			3.164	1.938			3.147	7		9			6	4			3	ACTA1;OBSL1;MYO18B;MYOM2;KEL;KLHL41;FLNC		CXADR;TCAP;RYR1;MYO18B;KLHL41;SGCD;ACTA1;FLNC;MYOM2			ACTA1;RYR1;NEB;MYBPC2;WNT10B;NRAP	MYBPC2;RYR1;NEB;NRAP			MYBPC3;TCAP;MYH6
GO_CYTOSKELETON_ORGANIZATION	5.414	2.113				17.724	4.18				24	24				56	25				XIRP1;MYLK3;KLHL41;PLEK;WASF1;OBSL1;MYOZ1;KRT15;ACTN2;TNNT3;KRT4;KIF2C;PROX1;SPTA1;SPTB;SYNPO2L;ACTA1;LDB3;CSRP3;MYOM2;CASQ2;CFAP100;ACTC1;STMN2	SAPCD2;PRC1;PLS1;BICD1;PLEK;S100A8;CCNF;KIFC1;KNSTRN;SPTA1;CX3CL1;EPB42;DNAH5;WASF1;CDC20;ANK1;S100A9;STMN2;RACGAP1;KIF18B;SEMA3E;TUBB1;EPB41L4B;KIF11				PCLAF;ASPM;KIF4;FIGNL1;CDC20;CSRP3;TUBA8;NEB;KIF20A;NRAP;KIF18B;RACGAP1;NUSAP1;TNNT3;KIF11;PRC1;ACTA1;CDK1;PSRC1;TACC3;GAS2L3;AURKA;CCNB1;TPX2;NEK2;KIF2C;ANLN;XIRP2;PLK4;ECT2;KRT4;CIT;CKAP2;SKA3;SAPCD2;SPDL1;SGO1;MYOZ1;BIRC5;TTK;CENPE;NDC80;AURKB;KNSTRN;STIL;KIFC1;BRCA1;CCNF;MYBPC2;SPAG5;CENPA;PLK1;MCIDAS;DEUP1;ESPL1;NUF2	MYBPC2;KIF4;KIFC1;CKAP2;NRAP;NUF2;TUBA8;CSRP3;ANLN;ECT2;NUSAP1;NEB;KIF11;SPAG5;TNNT3;CCNB1;PRC1;CENPE;KIF18B;BIRC5;ASPM;CDK1;XIRP2;STIL;TPX2
GO_CARDIAC_MUSCLE_CELL_DIFFERENTIATION	4.853		1.993			2.608	2.521			5.013	8		11			7	6			5	ACTN2;OBSL1;MYO18B;MYOM2;CSRP3;MYLK3;PROX1;ACTC1		CXADR;TCAP;CSRP3;BMP2;ACTC1;MYO18B;PDGFRB;ACTN2;GREM1;SGCD;MYOM2			CDK1;CSRP3;CCNB1;NEB;MYBPC2;AGT;NRAP	MYBPC2;NEB;CDK1;NRAP;CSRP3;CCNB1			TCAP;ACTC1;MYH6;NPPA;MYBPC3
GO_HEART_PROCESS	4.708		4.168			1.308	2.581	3.069	1.913	5.646	11		24			8	9	4	6	7	HCN4;CSRP3;CACNB1;TNNI2;TNNT3;MYL1;CASQ2;MYL4;SLC8A2;ACTC1;APLN		HCN4;ACE2;KCNE4;MYL4;TNNT3;CASQ2;CACNG7;ATP1B2;RYR1;CSRP3;PDE5A;TNNI2;ATP2B4;KCNN2;TCAP;DES;SGCD;CACNB1;CXADR;SLC8A2;ACTC1;DSC2;CACNB3;CACNA2D3			TNNT3;RYR1;MYL3;CSRP3;TNNI2;ATP2A1;DSC2;AGT	TNNI2;DSC2;RYR1;TNNT3;MYL3;ADA;CSRP3;ATP2A1;FXYD7	CASQ2;TNNI3;RYR2;TNNC1	CASQ2;TNNC1;TNNI3;PIK3CG;ATP1A3;RYR2	TCAP;ACTC1;TNNT2;MYH6;NPPA;MYL4;MYBPC3
GO_CARDIAC_MUSCLE_CONTRACTION	4.62		3.263				1.736	3.696	2.428	7.658	8		14				5	4	5	7	HCN4;CSRP3;TNNI2;TNNT3;MYL1;CASQ2;MYL4;ACTC1		KCNN2;HCN4;ACE2;TCAP;CSRP3;ACTC1;KCNE4;PDE5A;TNNI2;DSC2;SGCD;MYL4;TNNT3;CASQ2				TNNI2;DSC2;TNNT3;MYL3;CSRP3	CASQ2;TNNI3;RYR2;TNNC1	CASQ2;TNNC1;TNNI3;PIK3CG;RYR2	TCAP;ACTC1;TNNT2;MYH6;NPPA;MYL4;MYBPC3
GO_ACTIN_FILAMENT_ORGANIZATION	4.303									2.113	12									4	ACTN2;XIRP1;OBSL1;MYOM2;SYNPO2L;PROX1;ACTC1;PLEK;SPTA1;WASF1;SPTB;ACTA1									MYBPC3;TNNT2;TCAP;ACTC1
GO_CARDIOCYTE_DIFFERENTIATION	4.181		2.673			2.099	2.094			4.645	8		14			7	6			5	ACTN2;OBSL1;MYO18B;MYOM2;CSRP3;MYLK3;PROX1;ACTC1		CXADR;TCAP;SOX17;TWIST1;CSRP3;BMP2;ACTC1;MYO18B;PDGFRB;ACTN2;GREM1;SGCD;GPER1;MYOM2			CDK1;CSRP3;CCNB1;NEB;MYBPC2;AGT;NRAP	MYBPC2;NEB;CDK1;NRAP;CSRP3;CCNB1			TCAP;ACTC1;MYH6;NPPA;MYBPC3
GO_SKELETAL_MUSCLE_CONTRACTION	4.041					3.183	1.655	3.692	2.161	3.699	5					5	3	3	3	3	ACTN3;TNNI2;TNNT3;CASQ2;MYH8					TNNT3;MYH8;TNNI2;ATP2A1;ACTN3	TNNI2;ATP2A1;TNNT3	CASQ2;TNNI3;TNNC1	CASQ2;TNNC1;TNNI3	TNNT2;TCAP;MB
GO_ANATOMICAL_STRUCTURE_FORMATION_INVOLVED_IN_MORPHOGENESIS	4.019		4.315	1.409						2.511	20		58	42						7	MYLK3;KLHL41;KNL1;OBSL1;MYOZ1;COL4A4;TYMP;ACTN2;TCF21;TNNT3;PROX1;HNF1B;SYNPO2L;ACTA1;LDB3;CSRP3;MYOM2;CASQ2;ACTC1;APLN		NR4A1;PLEKHO1;KLF2;PDGFRB;GREM1;EDAR;ACTA1;NRCAM;HOXB3;TNNT3;SYNPO2L;STAB2;CASQ2;PLK2;CXCR2;CTSH;COL4A4;SOX17;ANGPT2;GATA5;CSRP3;BMP2;HMOX1;NRARP;EGR3;SCGB3A1;GATA1;HTRA1;DCHS1;THBS3;CCL11;HOXA5;TCAP;MSX1;ADAMTS1;TWIST1;ACTN2;SPHK1;SFRP1;LMOD1;KLHL41;SOX11;WNT6;LEF1;MYOM2;MTHFD1;WNT11;JUN;THBS2;TBX4;ECM1;ACTC1;CDH13;ENPP2;LDB3;KNL1;SEMA4C;AGTR1A	SOX11;SOX17;ADGRB2;STAB2;DCHS1;HTRA1;CTSH;SEMA4C;LRG1;ADAMTS1;CDH13;HMOX1;CCL11;MMP9;THSD7A;GDF15;THBS3;CCL2;NCMAP;SCGB3A1;VTN;ECM1;WNT7A;PDGFRB;THBS2;BMP2;HOXA3;ENPP2;CXCR2;C3AR1;HOXB3;WNT11;LRP2;MMP8;ANGPT2;GATA5;HPSE;LEF1;GREM1;NR4A1;SFRP1;AGTR1A						TCAP;ACTC1;TNNT2;SPINK5;TCF21;MYH6;MYBPC3
GO_CIRCULATORY_SYSTEM_PROCESS	3.692		4.267	2.145			1.602	2.425	2.235	4.291	13		35	27			10	4	9	7	HCN4;CSRP3;CACNB1;KEL;TNNI2;TNNT3;MYLK3;MYL1;CASQ2;MYL4;SLC8A2;ACTC1;APLN		HCN4;ACE2;HOXB2;F5;KCNE4;KCNMA1;GPER1;MYL4;ARHGAP42;TNNT3;NCALD;CASQ2;CXCR2;CACNG7;ATP1B2;RYR1;CSRP3;HMOX1;PDE5A;TNNI2;ATP2B4;KCNN2;TCAP;DES;ASIC2;SGCD;CACNB1;CXADR;SLC8A2;ACTC1;DSC2;CACNB3;NPY1R;CACNA2D3;AGTR1A	F5;KCNE4;P2RX2;KCNE1L;KCND3;ARHGAP42;HMOX1;ATP1B2;PDE5A;KCNN2;HOXB2;GPER1;CXCR2;C3AR1;ICAM1;CACNA2D3;SLC1A1;NPY1R;KCNMA1;NPPC;ATP2B4;SLC8A3;FXYD4;NCALD;CACNG7;CHRM3;AGTR1A			TNNI2;DSC2;RYR1;TNNT3;MYL3;ADA;CSRP3;ATP2A1;NPR3;FXYD7	CASQ2;TNNI3;RYR2;TNNC1	CASQ2;TNNC1;KEL;TNNI3;PIK3CG;ATP1A3;RYR2;NFE2;NPR3	TCAP;ACTC1;TNNT2;MYH6;NPPA;MYL4;MYBPC3
GO_ORGANELLE_ASSEMBLY	3.608					9.066	3.118			1.762	16					33	17			5	ACTN2;OBSL1;LDB3;CSRP3;MYOM2;MYLK3;TNNT3;KLHL41;MYOZ1;PROX1;CASQ2;CFAP100;KNL1;ACTC1;SYNPO2L;ACTA1					CENPN;ASPM;CDC20;KIF4;CSRP3;NEB;NRAP;RACGAP1;TNNT3;KIF11;CENPF;ACTA1;CDK1;AURKA;TPX2;NEK2;ANLN;PLK4;CCNO;MYOZ1;BIRC5;CENPE;AURKB;STIL;KNL1;KIFC1;BRCA1;MYBPC2;SPAG5;CENPA;PLK1;MCIDAS;DEUP1	CENPE;MYBPC2;NEB;KIF4;KIFC1;KIF11;SPAG5;BIRC5;TNNT3;ASPM;CDK1;NRAP;CSRP3;STIL;CENPF;TPX2;ANLN			TCAP;ACTC1;TNNT2;MYH6;MYBPC3
GO_MULTICELLULAR_ORGANISMAL_MOVEMENT	3.535					2.712	1.436	3.584	1.921	3.387	5					5	3	3	3	3	ACTN3;TNNI2;TNNT3;CASQ2;MYH8					TNNT3;MYH8;TNNI2;ATP2A1;ACTN3	TNNI2;ATP2A1;TNNT3	CASQ2;TNNI3;TNNC1	CASQ2;TNNC1;TNNI3	TNNT2;TCAP;MB
GO_PROTEIN_DEPOLYMERIZATION	3.206										6										ACTN2;KIF2C;PLEK;SPTA1;SPTB;STMN2
GO_CARDIAC_MUSCLE_TISSUE_DEVELOPMENT	3.16		1.84			2.408	2.659	3.314	1.761	5.141	8		15			9	8	4	5	6	ACTN2;OBSL1;MYO18B;MYOM2;CSRP3;MYLK3;PROX1;ACTC1		CXADR;TCAP;GATA5;CSRP3;BMP2;ACTC1;MYO18B;PDGFRB;ZFPM2;GREM1;ERBB3;ACTN2;TRP73;SGCD;MYOM2			CDK1;MYL3;CSRP3;CCNB1;NEB;MYBPC2;XIRP2;AGT;NRAP	MYBPC2;NEB;MYL3;CDK1;NRAP;CSRP3;XIRP2;CCNB1	TNNI3;RYR2;TNNC1;ANKRD1	HAMP;ANKRD1;TNNC1;TNNI3;RYR2	TCAP;ACTC1;TNNT2;MYH6;NPPA;MYBPC3
GO_NEGATIVE_REGULATION_OF_CALCIUM_MEDIATED_SIGNALING	3.127								1.435		4								2		MYOZ1;ACTN3;CASQ2;PLEK								CD22;CASQ2
GO_HEPATOCYTE_DIFFERENTIATION	2.812					1.352	1.504				3					2	2				PROX1;CYP1A1;HNF1B					E2F8;E2F7	CYP1A1;E2F8
GO_REGULATION_OF_PROTEIN_DEPOLYMERIZATION	2.777										5										ACTN2;PLEK;SPTA1;SPTB;STMN2
GO_CARDIAC_MUSCLE_FIBER_DEVELOPMENT	2.673		2.6							4.676	3		5							3	MYOM2;OBSL1;MYO18B		CXADR;TCAP;MYO18B;SGCD;MYOM2							MYBPC3;TCAP;MYH6
GO_REGULATION_OF_SUPRAMOLECULAR_FIBER_ORGANIZATION	2.673										9										ACTN2;SYNPO2L;MYLK3;PROX1;PLEK;SPTA1;WASF1;SPTB;STMN2
GO_REGULATION_OF_SYSTEM_PROCESS	2.673		5.18	2.631			1.375	3.692	2.954	2.296	12		40	31			10	6	11	5	TYMP;HCN4;CSRP3;CACNB1;ACTN3;TNNI2;TNNT3;CASQ2;MYL4;SLC8A2;APLN;MLIP		HCN4;ACE2;KCNE4;KCNMA1;GPER1;MYL4;ARHGAP42;TNNT3;CASQ2;CACNG7;ATP1B2;GATA5;RYR1;CSRP3;PDE5A;TNNI2;NLGN1;ATP2B4;KCNN2;C1QTNF1;TFF2;DES;SPHK1;RIMS1;ASIC2;MLIP;CNIH2;CACNB1;CXADR;LMCD1;MYL9;S100B;SLC8A2;DSC2;CACNB3;DLG4;NPY2R;CACNA2D3;AGTR1A;NLGN2	NPY2R;KCNE4;KCNE1L;KCND3;ARHGAP42;LMCD1;NCMAP;WNT7A;AKAP6;ATP1B2;PDE5A;KCNN2;GPER1;ICAM1;CACNA2D3;SLC1A1;KCNMA1;SHISA9;NPPC;TRPC3;GATA5;ATP2B4;MYL9;SHANK1;SHISA6;SLC8A3;FXYD4;CACNG7;CHRM3;RIMS1;AGTR1A			TNNI2;HSPB6;RYR1;DSC2;TNNT3;MYL3;CSRP3;ADA;ATP2A1;FXYD7	CASQ2;TFF2;RETN;TNNC1;TNNI3;RYR2	HAMP;CASQ2;TFF2;CRY1;TNNC1;TNNI3;PIK3CG;ATP1A3;RYR2;NR4A3;RETN	TNNT2;MYH6;NPPA;MYL4;MYBPC3
GO_POSITIVE_REGULATION_OF_SUPRAMOLECULAR_FIBER_ORGANIZATION	2.659										7										ACTN2;MYLK3;PROX1;PLEK;WASF1;SYNPO2L;STMN2
GO_RESPONSE_TO_VITAMIN_A	2.635						2.45		4.307		3						3		4		TSHB;CYP1A1;CYP26B1						CYP1A1;CYP26B1;LRAT		HAMP;CYP26B1;LRAT;CYP1A1
GO_POSITIVE_REGULATION_OF_PROTEIN_DEPOLYMERIZATION	2.635										3										ACTN2;PLEK;STMN2
GO_ACTIN_FILAMENT_DEPOLYMERIZATION	2.436										4										ACTN2;SPTA1;SPTB;PLEK
GO_POSITIVE_REGULATION_OF_CYTOSKELETON_ORGANIZATION	2.42										7										ACTN2;MYLK3;PROX1;PLEK;WASF1;SYNPO2L;STMN2
GO_REGULATION_OF_ACTIN_FILAMENT_BASED_PROCESS	2.408										9										ACTN2;HCN4;SYNPO2L;MYLK3;PROX1;PLEK;SPTA1;WASF1;SPTB
GO_STRIATED_MUSCLE_ADAPTATION	2.368									3.362	4									3	MYOZ1;ACTN3;MLIP;ACTA1									NPPA;TCAP;MYH6
GO_HEART_DEVELOPMENT	2.336		3.888				1.482	2.355		4.156	11		35				10	4		7	ACTN2;XIRP1;OBSL1;CSRP3;MYOM2;MYO18B;MYLK3;PROX1;ACTC1;APLN;SYNPO2L		MYO18B;PDGFRB;GREM1;GPER1;SYNPO2L;SOX17;GATA5;RYR1;CSRP3;BMP2;ERBB3;TRP73;DCHS1;TCAP;MSX1;ADAMTS1;TWIST1;ACTN2;NTRK3;SCUBE1;SOX11;COL3A1;SGCD;MYOM2;WNT11;JUN;CXADR;DUSP6;ACTC1;ZFPM2;XIRP1;NPY1R;DRC1;NPY2R;MTHFD1				MYBPC2;NEB;RYR1;MYL3;CDK1;NRAP;CSRP3;XIRP2;STIL;CCNB1	TNNI3;RYR2;TNNC1;ANKRD1		TCAP;MB;ACTC1;TNNT2;MYH6;NPPA;MYBPC3
GO_MESENCHYME_MIGRATION	2.336										2										ACTC1;ACTA1
GO_REGULATION_OF_PROTEIN_COMPLEX_DISASSEMBLY	2.293										5										ACTN2;PLEK;SPTA1;SPTB;STMN2
GO_NEGATIVE_REGULATION_OF_POTASSIUM_ION_TRANSMEMBRANE_TRANSPORT	2.268								1.586		3								2		ACTN2;KEL;CASQ2								CASQ2;KEL
GO_POSITIVE_REGULATION_OF_STRIATED_MUSCLE_CELL_DIFFERENTIATION	2.183										4										PROX1;NEK5;CYP26B1;MYLK3
GO_REGULATION_OF_THE_FORCE_OF_HEART_CONTRACTION	2.183									2.489	3									2	MYL4;CSRP3;APLN									MYL4;MYH6
GO_SKELETAL_MUSCLE_ADAPTATION	2.143					1.781					3					3					MYOZ1;ACTN3;ACTA1					MYOZ1;ACTA1;ACTN3
GO_CARDIAC_MUSCLE_TISSUE_MORPHOGENESIS	2.129							4.328	2.493	6.044	4							4	4	5	PROX1;MYOM2;OBSL1;ACTC1							TNNI3;RYR2;TNNC1;ANKRD1	RYR2;TNNC1;TNNI3;ANKRD1	TCAP;ACTC1;TNNT2;MYH6;MYBPC3
GO_REGULATION_OF_SARCOMERE_ORGANIZATION	2.072										2										PROX1;MYLK3
GO_NEGATIVE_REGULATION_OF_POTASSIUM_ION_TRANSPORT	1.953								1.435		3								2		ACTN2;KEL;CASQ2								CASQ2;KEL
GO_POSITIVE_REGULATION_OF_PROTEIN_COMPLEX_DISASSEMBLY	1.922										3										ACTN2;PLEK;STMN2
GO_MYOTUBE_CELL_DEVELOPMENT	1.892					1.544					3					3					KEL;KLHL41;ACTA1					WNT10B;ACTA1;RYR1
GO_STRIATED_MUSCLE_MYOSIN_THICK_FILAMENT_ASSEMBLY	1.795									3.233	2									2	MYOM2;OBSL1									MYBPC3;TCAP
GO_CELLULAR_PROTEIN_COMPLEX_DISASSEMBLY	1.795										6										ACTN2;KIF2C;PLEK;SPTA1;SPTB;STMN2
GO_REGULATION_OF_BILE_ACID_BIOSYNTHETIC_PROCESS	1.795										2										PROX1;NR1D1
GO_REGULATION_OF_BLOOD_CIRCULATION	1.795		3.29	1.783			1.549	2.163	1.417	2.489	7		22	17			7	3	5	4	HCN4;CSRP3;CACNB1;CASQ2;MYL4;SLC8A2;APLN		HCN4;ACE2;KCNE4;MYL4;ARHGAP42;CASQ2;CACNG7;ATP1B2;RYR1;CSRP3;PDE5A;ATP2B4;KCNN2;DES;ASIC2;CACNB1;CXADR;SLC8A2;DSC2;CACNB3;CACNA2D3;AGTR1A	ATP1B2;NPPC;PDE5A;ATP2B4;KCNN2;KCNE4;SLC8A3;KCNE1L;FXYD4;ICAM1;KCND3;CACNG7;CACNA2D3;CHRM3;SLC1A1;AGTR1A;ARHGAP42			DSC2;RYR1;MYL3;ADA;CSRP3;ATP2A1;FXYD7	CASQ2;TNNI3;RYR2	CASQ2;PIK3CG;TNNI3;ATP1A3;RYR2	TNNT2;MYL4;MYH6;NPPA
GO_MUSCLE_ORGAN_MORPHOGENESIS	1.78							4.213	2.235	5.597	4							4	4	5	PROX1;MYOM2;OBSL1;ACTC1							TNNI3;RYR2;TNNC1;ANKRD1	RYR2;TNNC1;TNNI3;ANKRD1	TCAP;ACTC1;TNNT2;MYH6;MYBPC3
GO_REGULATION_OF_STRIATED_MUSCLE_CONTRACTION	1.731					1.836	1.607	3.189	2.203	1.567	4					5	4	3	4	2	ACTN3;CASQ2;TNNT3;HCN4					TNNT3;MYL3;ATP2A1;ACTN3;DSC2	DSC2;TNNT3;ATP2A1;MYL3	CASQ2;TNNI3;RYR2	PIK3CG;CASQ2;TNNI3;RYR2	MYBPC3;NPPA
GO_MYOSIN_FILAMENT_ORGANIZATION	1.657									3.1	2									2	MYOM2;OBSL1									MYBPC3;TCAP
GO_REGULATION_OF_BILE_ACID_METABOLIC_PROCESS	1.657										2										PROX1;NR1D1
GO_REGULATION_OF_MUSCLE_CONTRACTION	1.648		2.087			2.02	2.686	3.587	2.179	2.205	5		13			7	7	4	5	3	HCN4;ACTN3;TNNI2;TNNT3;CASQ2		HCN4;ACE2;MYL9;KCNMA1;PDE5A;TNNI2;SPHK1;DSC2;GPER1;ARHGAP42;TNNT3;NPY2R;CASQ2			TNNT3;MYL3;TNNI2;ATP2A1;ACTN3;DSC2;HSPB6	TNNI2;DSC2;HSPB6;TNNT3;MYL3;ADA;ATP2A1	CASQ2;TNNI3;RYR2;TNNC1	CASQ2;TNNC1;TNNI3;PIK3CG;RYR2	MYBPC3;TNNT2;NPPA
GO_REGULATION_OF_CALCIUM_MEDIATED_SIGNALING	1.634			1.455					1.435		4			8					3		MYOZ1;ACTN3;CASQ2;PLEK			ATP2B4;LMCD1;NRG1;P2RX2;CDH13;BST1;JPH1;AKAP6					RCAN2;CD22;CASQ2
GO_REGULATION_OF_CYTOSKELETON_ORGANIZATION	1.61	1.383				3.445					9	11				17					ACTN2;SYNPO2L;MYLK3;PROX1;PLEK;SPTA1;WASF1;SPTB;STMN2	S100A8;SEMA3E;CCNF;WASF1;BICD1;SPTA1;PLEK;CX3CL1;S100A9;STMN2;KIF11				CKAP2;KIF11;STIL;PSRC1;SKA3;TACC3;AURKA;TPX2;BRCA1;NEK2;NEB;CCNF;SPAG5;PLK4;ECT2;PLK1;CIT
GO_POSITIVE_REGULATION_OF_ACTIN_FILAMENT_DEPOLYMERIZATION	1.61										2										ACTN2;PLEK
GO_REGULATION_OF_MUSCLE_SYSTEM_PROCESS	1.608		2.231			1.659	1.908	3.215	2.778	1.757	6		17			8	7	4	7	3	HCN4;ACTN3;TNNI2;TNNT3;CASQ2;MLIP		LMCD1;HCN4;ACE2;MYL9;GATA5;KCNMA1;PDE5A;TNNI2;SPHK1;DSC2;ATP2B4;GPER1;MLIP;ARHGAP42;TNNT3;NPY2R;CASQ2			TNNT3;MYL3;TNNI2;ATP2A1;ACTN3;DSC2;AGT;HSPB6	TNNI2;DSC2;HSPB6;TNNT3;MYL3;ADA;ATP2A1	CASQ2;TNNI3;RYR2;TNNC1	HAMP;CASQ2;TNNC1;TNNI3;PIK3CG;RYR2;NR4A3	MYBPC3;TNNT2;NPPA
GO_POSITIVE_REGULATION_OF_MUSCLE_CELL_DIFFERENTIATION	1.608										4										PROX1;NEK5;MYLK3;CYP26B1
GO_MYOTUBE_DIFFERENTIATION	1.568										4										KEL;ACTA1;KLHL41;CYP26B1
GO_REGULATION_OF_SKELETAL_MUSCLE_CONTRACTION	1.568					1.398					2					2					ACTN3;CASQ2					ATP2A1;ACTN3
GO_REGULATION_OF_SKELETAL_MUSCLE_TISSUE_DEVELOPMENT	1.554										3										ACTN3;KLHL41;CYP26B1
GO_REGULATION_OF_ACTIN_FILAMENT_ORGANIZATION	1.554										6										ACTN2;SYNPO2L;PLEK;SPTA1;WASF1;SPTB
GO_REGULATION_OF_STRIATED_MUSCLE_CELL_DIFFERENTIATION	1.543										4										PROX1;NEK5;MYLK3;CYP26B1
GO_CIRCULATORY_SYSTEM_DEVELOPMENT	1.507		6.971	2.375				1.563		4.124	14		66	47				4		9	TYMP;ACTN2;TCF21;XIRP1;OBSL1;CSRP3;MYOM2;MYO18B;MYLK3;PROX1;ACTC1;APLN;COL4A4;SYNPO2L		NR4A1;KLF2;MYO18B;PDGFRB;GREM1;GPER1;NRCAM;HOXB3;SYNPO2L;STAB2;PLK2;CXCR2;CTSH;COL4A4;SOX17;ANGPT2;GATA5;RYR1;CSRP3;BMP2;EGR1;NRARP;LIF;HMOX1;EGR3;ERBB3;FOXS1;TRP73;DCHS1;CCL11;HOXA5;TCAP;MSX1;ADAMTS1;LYL1;TWIST1;NTRK3;NDP;ACTN2;SPHK1;SFRP1;SCUBE1;SOX11;COL3A1;SGCD;LOXL1;MYOM2;LEF1;WNT11;JUN;MTHFD1;THBS2;CXADR;ECM1;TBX4;DUSP6;ACTC1;ZFPM2;CDH13;ENPP2;XIRP1;NPY1R;DRC1;NPY2R;AGTR1A;BAX	SOX11;NPY2R;SOX17;ZFPM2;ADGRB2;STAB2;SH3PXD2B;DCHS1;CTSH;LRG1;ADAMTS1;DNAH5;NRG1;CDH13;HMOX1;LIF;EGR1;CCL11;THSD7A;SCUBE1;CCL2;PDGFRB;ECM1;AKAP6;WNT7A;THBS2;BMP2;GPER1;ENPP2;CXCR2;HOXA3;C3AR1;HOXB3;WNT11;LRP2;NPY1R;ANGPT2;GATA5;NDP;HPSE;LEF1;GREM1;NR4A1;BAX;NTRK3;SFRP1;AGTR1A				TNNI3;RYR2;TNNC1;ANKRD1		TCAP;MB;ACTC1;TNNT2;SPINK5;TCF21;MYH6;NPPA;MYBPC3
GO_PYRIMIDINE_NUCLEOSIDE_CATABOLIC_PROCESS	1.426										2										TYMP;APOBEC2
GO_EMBRYONIC_DIGESTIVE_TRACT_MORPHOGENESIS	1.387										2										TCF21;HNF1B
GO_NEGATIVE_REGULATION_OF_CALCINEURIN_MEDIATED_SIGNALING	1.387										2										MYOZ1;ACTN3
GO_MUSCLE_ADAPTATION	1.36									2.497	4									3	MYOZ1;ACTN3;MLIP;ACTA1									NPPA;TCAP;MYH6
GO_REGULATION_OF_SKELETAL_MUSCLE_CELL_DIFFERENTIATION	1.35										2										KLHL41;CYP26B1
GO_ACTIN_POLYMERIZATION_OR_DEPOLYMERIZATION	1.328										5										ACTN2;PLEK;SPTA1;WASF1;SPTB
GO_MITOTIC_NUCLEAR_DIVISION		4.574		1.948		44.006	10.684					14		17		50	19					CDC25C;KIF18B;MKI67;CCNG1;BTC;CCNF;PRC1;KIFC1;KNSTRN;UBE2C;CDC20;CCNB2;KIF11;RACGAP1		KIFC1;CCNF;CCNG1;PRC1;KIF11;MKI67;TPX2;DUSP1;CDC20;SPAG5;KNSTRN;CDC25C;UBE2C;CCNB2;RACGAP1;PDGFRB;KIF18B		CCND1;CDCA5;KIF4;CCNB2;CDC20;CCNA2;NCAPD2;UBE2C;KIF18B;RACGAP1;NUSAP1;KIF11;CENPF;PRC1;PSRC1;TACC3;AURKA;CCNB1;TPX2;NEK2;KIF2C;ANLN;INCENP;NCAPG;CCNO;MAD2L1;CDCA8;KIF14;KNTC1;CCNA1;SPDL1;SGO1;BIRC5;BUB1B;TTK;CENPE;NDC80;AURKB;KNSTRN;NSL1;KIF20B;DLGAP5;BUB1;KIFC1;CCNF;SPAG5;KIF22;PLK1;ESPL1;NUF2	DLGAP5;CDCA8;KIF4;KNTC1;KIFC1;NUF2;UBE2C;ANLN;NUSAP1;CCNB2;KIF11;SPAG5;CENPF;CCNB1;PRC1;CENPE;KIF18B;BIRC5;TPX2
GO_ORGANELLE_FISSION		3.722				42.891	9.94					16				58	22					CDC25C;KIF18B;MKI67;CCNG1;REC8;CCNF;CYP26B1;PRC1;BTC;KIFC1;KNSTRN;UBE2C;CDC20;CCNB2;KIF11;RACGAP1				CCND1;CDCA5;ASPM;FIGNL1;CCNB2;CDC20;CCNA2;KIF4;NCAPD2;UBE2C;MASTL;KIF18B;RACGAP1;NUSAP1;KIF11;CENPF;PRC1;PSRC1;TACC3;AURKA;CCNB1;TPX2;NEK2;KIF2C;CKS2;ANLN;SGO2A;INCENP;NCAPG;CCNO;MAD2L1;CDCA8;KIF14;KNTC1;CCNA1;SPDL1;SGO1;RAD54B;BIRC5;BUB1B;TTK;CENPE;NDC80;AURKB;RAD51;KNSTRN;KIF20B;NSL1;DLGAP5;FANCD2;BUB1;KIFC1;CCNF;SPAG5;KIF22;PLK1;ESPL1;NUF2	DLGAP5;CDCA8;KIF4;KNTC1;KIFC1;NUF2;UBE2C;ANLN;NUSAP1;CCNB2;KIF11;SPAG5;CYP26B1;CENPF;CCNB1;PRC1;CENPE;KIF18B;BIRC5;ASPM;REC8;TPX2
GO_REGULATION_OF_NUCLEAR_DIVISION		2.113		1.347		22.888	4.182					9		12		30	10					CDC25C;MKI67;CCNG1;BTC;CCNF;UBE2C;CDC20;CCNB2;KIF11		CCNF;CCNG1;KIF11;MKI67;PLCB1;DUSP1;CDC20;LIF;UBE2C;CDC25C;CCNB2;PDGFRB		CCND1;CDCA5;CCNB2;CDC20;CCNA2;UBE2C;NUSAP1;KIF11;CENPF;TACC3;AURKA;CCNB1;NEK2;ANLN;CCNO;MAD2L1;KNTC1;CCNA1;SPDL1;BUB1B;TTK;CENPE;NDC80;AURKB;DLGAP5;KIF20B;BUB1;CCNF;PLK1;ESPL1	DLGAP5;CENPE;KNTC1;KIF11;CENPF;CCNB1;ANLN;NUSAP1;UBE2C;CCNB2
GO_CELL_DIVISION		2.072				54.026	11.594					15				73	27					CDC25C;SAPCD2;KIF18B;CCNG1;BTC;CCNF;PRC1;PIMREG;KIFC1;KNSTRN;UBE2C;CDC20;CCNB2;KIF11;RACGAP1				CCND1;CDCA5;ASPM;CCNB2;CDC20;KIF4;CCNA2;NCAPD2;UBE2C;MASTL;E2F8;PIMREG;KIF20A;KIF18B;RACGAP1;NUSAP1;ZBTB16;KIF11;CENPF;PRC1;CDK1;PSRC1;TACC3;AURKA;CCNB1;TPX2;NEK2;KIF2C;CKS2;ANLN;ECT2;SGO2A;INCENP;MIS18BP1;CIT;CCNO;MAD2L1;NCAPG;CDCA3;CDCA8;CKAP2;CDCA2;SKA3;KIF14;SAPCD2;KNTC1;CCNA1;SPDL1;SGO1;BIRC5;BUB1B;CEP55;NCAPG2;E2F7;CENPE;NDC80;AURKB;KNSTRN;NSL1;KIF20B;BUB1;LIG1;KNL1;KIFC1;FAM83D;SFRP2;CCNF;…	CDCA8;PIMREG;KIF4;KNTC1;KIFC1;CKAP2;NUF2;UBE2C;CEP55;ANLN;ECT2;NUSAP1;CCNB2;CDCA3;KIF11;SPAG5;CENPF;CCNB1;PRC1;CENPE;KIF18B;BIRC5;ASPM;CDK1;TPX2;MIS18BP1;E2F8
GO_LEUKOCYTE_MIGRATION_INVOLVED_IN_INFLAMMATORY_RESPONSE		1.768							2.031			3							2			S100A9;S100A8;CX3CL1							S100A9;S100A8
GO_MICROTUBULE_CYTOSKELETON_ORGANIZATION		1.666				24.004	5.187					13				44	17					SAPCD2;DNAH5;KIF18B;TUBB1;CCNF;PRC1;KIFC1;KNSTRN;BICD1;CDC20;STMN2;KIF11;RACGAP1				PCLAF;ASPM;KIF4;FIGNL1;CDC20;TUBA8;KIF20A;KIF18B;RACGAP1;NUSAP1;KIF11;PRC1;CDK1;PSRC1;TACC3;GAS2L3;AURKA;CCNB1;TPX2;NEK2;KIF2C;PLK4;CKAP2;SKA3;SAPCD2;SPDL1;SGO1;BIRC5;TTK;CENPE;NDC80;AURKB;KNSTRN;STIL;KIFC1;BRCA1;CCNF;SPAG5;CENPA;PLK1;MCIDAS;DEUP1;ESPL1;NUF2	CENPE;KIF18B;KIF4;KIFC1;KIF11;SPAG5;BIRC5;CKAP2;ASPM;CDK1;TPX2;STIL;NUF2;PRC1;CCNB1;NUSAP1;TUBA8
GO_REGULATION_OF_ORGANELLE_ORGANIZATION		1.666				9.862	1.518					22				43	17					CCNG1;BICD1;PLEK;CCNB2;S100A8;CCNF;DCDC2A;SPTA1;CX3CL1;BTC;SYT9;WASF1;UBE2C;CDC20;ANK1;MMP9;S100A9;STMN2;CDC25C;MKI67;SEMA3E;KIF11				CCND1;CDCA5;CCNB2;CDC20;CCNA2;NEB;UBE2C;NUSAP1;KIF11;CENPF;PSRC1;TACC3;AURKA;CCNB1;TPX2;NEK2;PHF19;ANLN;PLK4;ECT2;MCM2;CIT;CCNO;MAD2L1;CKAP2;SKA3;KNTC1;CCNA1;SPDL1;BUB1B;TTK;CENPE;NDC80;AURKB;DLGAP5;KIF20B;BUB1;STIL;BRCA1;CCNF;SPAG5;PLK1;ESPL1	DLGAP5;CENPE;PAX5;NEB;KNTC1;KIF11;SPAG5;CKAP2;ECT2;TPX2;STIL;CENPF;CCNB1;ANLN;NUSAP1;UBE2C;CCNB2
GO_POSTSYNAPTIC_MEMBRANE_ORGANIZATION		1.666										4										COLQ;SLC7A11;SHISA6;LRRC4
GO_SPINDLE_ORGANIZATION		1.666				18.238	7.022					7				24	12					TUBB1;PRC1;KIFC1;KNSTRN;CDC20;KIF11;RACGAP1				ASPM;KIF4;CDC20;RACGAP1;KIF11;PRC1;PSRC1;TACC3;AURKA;CCNB1;TPX2;NEK2;BIRC5;TTK;CENPE;NDC80;AURKB;KNSTRN;STIL;KIFC1;SPAG5;PLK1;ESPL1;NUF2	CENPE;KIF4;KIFC1;SPAG5;KIF11;BIRC5;ASPM;TPX2;STIL;NUF2;CCNB1;PRC1
GO_POSITIVE_REGULATION_OF_DEFENSE_RESPONSE		1.666							3.664			12							11			S100A8;MMP12;CCR2;MMP8;CD14;NR1D1;RAET1E;CX3CL1;CLEC4D;S100A9;HPX;TREML4							TLR7;RSAD2;NR1D1;MMP8;HSPA1A;S100A9;C3;PIK3CG;CLEC4A1;S100A8;LTF
GO_REGULATION_OF_DEFENSE_RESPONSE		1.655							3.458			15							13			S100A8;MMP12;CCR2;CD14;MMP8;CXCL5;NR1D1;RAET1E;CX3CL1;MMP9;S100A9;HPX;NT5E;CLEC4D;TREML4							TLR7;RSAD2;NR1D1;SIGLECG;MMP8;HSPA1A;S100A9;C3;MMP3;PIK3CG;CLEC4A1;S100A8;LTF
GO_REGULATION_OF_CELL_POPULATION_PROLIFERATION		1.601	2.367	3.992		2.005						25	65	70		30						SAPCD2;CCNG1;IQGAP3;PRC1;LRG1;CCNB2;SULF2;MMP12;CCR2;CCNF;ACER2;LAMC2;SPTA1;NR1D1;CX3CL1;BTC;TIMP1;HPGDS;IFIT3;CDC20;KCNH1;MMP9;SLC7A11;PLAU;NPR3	NR4A1;ACE2;PDGFRB;MARCKSL1;CDKN2B;GREM1;TNC;GPER1;PTPRN;CXCR2;CTSH;SOX17;EGR1;BMP2;HMOX1;NRARP;PDE5A;TRP53I11;KRT4;LIF;SCGB3A1;GATA1;TRP73;HTRA1;ING4;HPSE2;ERBB3;DUSP10;FBLN1;CCL11;PRKCQ;HOXA5;CGREF1;MSX1;LTF;ADAMTS1;ARNT2;TWIST1;NTRK3;CD1D1;HLX;SPHK1;SRPX;SFRP1;BST1;EGR3;SOX11;DDR2;KLHL41;LEF1;WNT11;JUN;DUSP1;CXADR;ECM1;IGFBP2;S100B;FABP3;ZFPM2;MST1R;CDH13;TGFB1I1;SHCBP1;AGTR1A;BAX	SOX11;CCNG1;CGREF1;HLX;SOX17;ZFPM2;GJB6;BST1;HTRA1;CTSH;CLCF1;LRG1;SAPCD2;HPSE2;CDKN2B;GJC2;IQGAP3;ADAMTS1;PRC1;NRG1;PTPRN;CDH13;CCNB2;IFIT3;HMOX1;LIF;EGR1;CCL11;SULF2;MMP9;CCL2;PDGFRB;TIMP1;SCGB3A1;ECM1;SLAMF1;WNT7A;TNC;MARVELD3;PDE5A;BMP2;LAMC2;DUSP10;GPER1;HOXA3;CXCR2;SRPX;CDC20;DPT;WNT11;LRP2;TRP53I11;SLC7A11;NR5A2;PRKCQ;CCNF;NPPC;MST1R;S100A6;HPSE;LEF1;DUSP1;GREM1;NR4A1;BAX;ARG2;TGFB1I1;NTRK…		CCND1;ASPM;CCNB2;CDC20;CCNA2;SSTR4;FOXM1;ZBTB16;PRC1;UHRF1;CDK1;CCNB1;AGT;KRT4;CCNO;CLEC11A;KIF14;SAPCD2;CCNA1;BIRC5;TTK;E2F7;WNT10B;SHCBP1;KIF20B;NR4A1;BRCA1;SFRP2;CCNF;CDKN3
GO_MITOTIC_CELL_CYCLE		1.601				50.808	10.684					18				84	32					CDC25C;SAPCD2;KIF18B;MKI67;CCNG1;TUBB1;IQGAP3;CCNF;PRC1;BTC;KIFC1;KNSTRN;UBE2C;CDC20;CCNB2;CYP1A1;KIF11;RACGAP1				CLSPN;MASTL;KIF18B;RACGAP1;CENPF;MCM5;ECT2;SKA3;PBK;CEP55;E2F7;KIF20B;KIFC1;CCNF;MCIDAS;ESPL1;CCND1;CCNB2;UBE2C;KIF20A;PRC1;PSRC1;TACC3;AURKA;NEK2;KIF2C;ANLN;INCENP;MAD2L1;CDCA8;KIF14;SAPCD2;CCNA1;GTSE1;BUB1B;RAD51;KNSTRN;BUB1;LIG1;STIL;CCNA2;TUBA8;CIT;CCNO;NCAPG;KNTC1;SGO1;PSMB9;TTK;RRM2;SPAG5;CENPA;NUF2;CDCA5;CDC20;KIF4;NCAPD2;FOXM1;E2F8;KIF15;NUSAP1;KIF11;CDK1;CCNB1;TPX2;CKS2;POLE;PLK4;MCM2;ME…	DLGAP5;CYP1A1;CDCA8;KIF4;KNTC1;KIFC1;PBK;CKAP2;NUF2;HMMR;UBE2C;TUBA8;CEP55;RRM2;ANLN;NUSAP1;ECT2;CCNB2;KIF11;SPAG5;FHL1;CENPF;CCNB1;PRC1;CENPE;KIF18B;GPNMB;BIRC5;CDK1;TPX2;STIL;E2F8
GO_LEUKOCYTE_MEDIATED_IMMUNITY		1.601						1.352	5.649			15						3	17			S100A8;CD177;C4B;CCR2;PIGR;PLAU;CD14;MMP8;CXCL5;LRG1;RAET1E;CLEC4D;S100A9;HPX;MMP9						RETN;PRF1;LTF	CD19;HK3;RSAD2;C4B;LRMP;PPBP;HSPA1A;ITGAL;S100A9;C3;PIK3CG;RETN;MMP8;CAMP;NR4A3;S100A8;LTF
GO_POSITIVE_REGULATION_OF_CELL_POPULATION_PROLIFERATION		1.601	2.318	4.339		2.714						17	42	48		22						SAPCD2;MMP12;CCR2;CCNG1;IQGAP3;CCNF;PRC1;ACER2;LAMC2;SPTA1;LRG1;CDC20;CX3CL1;MMP9;CCNB2;BTC;TIMP1	NR4A1;PDGFRB;MARCKSL1;GREM1;TNC;GPER1;PTPRN;CXCR2;CTSH;EGR1;BMP2;HMOX1;NRARP;LIF;EGR3;ERBB3;GATA1;HPSE2;HTRA1;CCL11;PRKCQ;LTF;ADAMTS1;ARNT2;TWIST1;NTRK3;CD1D1;HLX;SPHK1;MST1R;SFRP1;BST1;SOX11;DDR2;LEF1;JUN;ECM1;IGFBP2;S100B;ZFPM2;CDH13;AGTR1A	SOX11;CCNG1;HLX;ZFPM2;BST1;HTRA1;CTSH;CLCF1;LRG1;SAPCD2;HPSE2;GJC2;IQGAP3;ADAMTS1;PRC1;NRG1;PTPRN;CDH13;CCNB2;HMOX1;LIF;EGR1;CCL11;MMP9;PDGFRB;TIMP1;ECM1;SLAMF1;WNT7A;TNC;BMP2;LAMC2;GPER1;HOXA3;CXCR2;CDC20;LRP2;PRKCQ;CCNF;MST1R;S100A6;HPSE;LEF1;GREM1;NR4A1;NTRK3;SFRP1;AGTR1A		CCND1;ASPM;CCNB2;CDC20;CCNA2;FOXM1;PRC1;CDK1;CCNB1;AGT;CCNO;CLEC11A;KIF14;SAPCD2;CCNA1;BIRC5;TTK;WNT10B;KIF20B;NR4A1;SFRP2;CCNF
GO_MICROTUBULE_CYTOSKELETON_ORGANIZATION_INVOLVED_IN_MITOSIS		1.601				22.338	7.042					6				25	11					SAPCD2;PRC1;KIFC1;CDC20;KIF11;RACGAP1				KIF4;CDC20;RACGAP1;NUSAP1;KIF11;PRC1;PSRC1;TACC3;AURKA;CCNB1;TPX2;NEK2;SAPCD2;SPDL1;BIRC5;TTK;CENPE;NDC80;AURKB;STIL;KIFC1;CENPA;PLK1;ESPL1;NUF2	CENPE;KIF4;KIFC1;KIF11;BIRC5;TPX2;STIL;NUF2;PRC1;CCNB1;NUSAP1
GO_LIPID_HYDROXYLATION		1.601										2										CYP1A1;CYP3A13
GO_SISTER_CHROMATID_SEGREGATION		1.601				35.573	7.387					7				38	13					KIF18B;REC8;PRC1;KIFC1;KNSTRN;CDC20;RACGAP1				CDCA5;KIF4;CDC20;ESCO2;NCAPD2;KIF18B;RACGAP1;NUSAP1;CENPF;PRC1;PSRC1;TACC3;CCNB1;KIF2C;NEK2;SGO2A;INCENP;NCAPG;MAD2L1;CDCA8;KIF14;SPDL1;SGO1;BUB1B;TTK;CENPE;NDC80;AURKB;KNSTRN;NSL1;DLGAP5;BUB1;KIFC1;SPAG5;KIF22;PLK1;ESPL1;NUF2	DLGAP5;CENPE;CDCA8;KIF18B;KIF4;KIFC1;SPAG5;REC8;PRC1;NUF2;CENPF;CCNB1;NUSAP1
GO_LEUKOCYTE_HOMEOSTASIS		1.596					1.673					5					4					CCR2;CXCL5;SPTA1;CCNB2;SLC7A11					TNFSF13B;ADA;CD74;CCNB2
GO_XENOBIOTIC_METABOLIC_PROCESS		1.55										5										CYP26B1;FMO3;CYP1A1;CYP3A13;GSTO1
GO_MYELOID_LEUKOCYTE_MEDIATED_IMMUNITY		1.55							5.294			12							14			S100A8;CD177;PIGR;CCR2;PLAU;CD14;MMP8;CXCL5;LRG1;CLEC4D;S100A9;MMP9							HK3;LRMP;PPBP;HSPA1A;ITGAL;S100A9;C3;PIK3CG;RETN;MMP8;CAMP;NR4A3;S100A8;LTF
GO_NEUTROPHIL_MIGRATION		1.55		1.643					2.223			5		8					4			S100A8;CD177;CXCL5;CX3CL1;S100A9		CCR7;CXCR2;BST1;C3AR1;CCL11;S100A8;CCL2;CD177					PPBP;S100A9;S100A8;PIK3CG
GO_MITOTIC_SPINDLE_ASSEMBLY		1.55				8.393	3.151					4				10	5					CDC20;KIF11;KIFC1;RACGAP1				KIF11;KIF4;CDC20;KIFC1;TPX2;NEK2;BIRC5;PLK1;AURKB;RACGAP1	KIF4;KIFC1;KIF11;BIRC5;TPX2
GO_NEGATIVE_REGULATION_OF_LYASE_ACTIVITY		1.55										3										CCR2;NPR3;HPCA
GO_RECEPTOR_CLUSTERING		1.512										4										COLQ;PIGR;SLC7A11;SHISA6
GO_INTESTINAL_HEXOSE_ABSORPTION		1.512										2										SLC5A1;PLS1
GO_MITOTIC_SISTER_CHROMATID_SEGREGATION		1.512				36.039	7.362					6				36	12					KIF18B;PRC1;KIFC1;KNSTRN;CDC20;RACGAP1				CDCA5;KIF4;CDC20;NCAPD2;KIF18B;RACGAP1;NUSAP1;CENPF;PRC1;PSRC1;TACC3;CCNB1;KIF2C;NEK2;INCENP;NCAPG;MAD2L1;CDCA8;KIF14;SPDL1;SGO1;BUB1B;TTK;CENPE;NDC80;AURKB;KNSTRN;NSL1;DLGAP5;BUB1;KIFC1;SPAG5;KIF22;PLK1;ESPL1;NUF2	DLGAP5;CENPE;CDCA8;KIF18B;KIF4;KIFC1;SPAG5;PRC1;NUF2;CENPF;CCNB1;NUSAP1
GO_AUTOCRINE_SIGNALING		1.512										2										S100A8;CX3CL1
GO_SPINDLE_ASSEMBLY		1.512				9.035	3.848					5				13	7					TUBB1;KIFC1;CDC20;KIF11;RACGAP1				KIF11;ASPM;KIF4;CDC20;KIFC1;AURKA;TPX2;NEK2;SPAG5;BIRC5;PLK1;AURKB;RACGAP1	KIF4;KIFC1;KIF11;SPAG5;BIRC5;ASPM;TPX2
GO_MYELOID_LEUKOCYTE_ACTIVATION		1.512							5.254			13							15			S100A8;CD177;PIGR;CCR2;PLAU;CD14;MMP8;CXCL5;LRG1;CX3CL1;CLEC4D;S100A9;MMP9							TLR7;HK3;LRMP;PPBP;HSPA1A;ITGAL;S100A9;C3;PIK3CG;RETN;MMP8;CAMP;NR4A3;S100A8;LTF
GO_HUMORAL_IMMUNE_RESPONSE		1.473			1.716			1.551	7.413			7			10			2	12			S100A8;C4B;CCR2;HIST1H2BE;CXCL5;S100A9;HPX			LCN2;REG3G;CD55;SPON2;A2M;EAR1;SPINK5;TREM2;SCARA3;PPBP			LTF;REG3G	CD19;MS4A1;POU2AF1;C4B;REG3G;PPBP;S100A9;C3;PAX5;CAMP;S100A8;LTF
GO_RESPONSE_TO_WOUNDING		1.473		2.244					1.5			13		31					8			S100A8;CD177;MMP12;CCR2;PLAU;PLEK;F7;CX3CL1;EPB41L4B;SLC7A11;CYP1A1;SULF2;TIMP1		GP6;F5;GP5;ZFPM2;P2RX2;EPB41L4B;P2RY12;NRG1;HMOX1;TREML1;SULF2;SCUBE1;PDGFRB;TIMP1;VTN;WNT7A;TNC;SLC1A2;GP1BA;DUSP10;SLC7A11;PRKCQ;CD177;TRPC3;GATA5;MYL9;HPSE;MUSTN1;S100A8;BAX;NTRK3					GATA1;SIGLECG;FBLN1;CYP1A1;PIK3CG;ALOX15;NFE2;S100A8
GO_RESPONSE_TO_BACTERIUM		1.465		1.649					7.031			12		26					17			S100A8;C4B;HIST1H2BE;OCIAD2;CD14;CXCL5;NR1D1;LRG1;CX3CL1;CLEC4D;S100A9;CYP1A1		FUCA2;ADAMTS5;GJB6;STAB2;CCR5;FMO1;LRG1;SNCA;C4B;CCR7;SCN7A;SLPI;OCIAD2;CCL2;OAS2;BMP2;S100A14;DUSP10;ICAM1;ASS1;SERPINB9B;MGST1;CLEC4D;S100A8;ARG2;LPL					MS4A1;HAMP;C4B;NR1D1;LRAT;SIGLECG;ANKRD1;PPBP;IKZF3;KMO;CD180;S100A9;C3;CYP1A1;CAMP;S100A8;LTF
GO_MITOTIC_SPINDLE_ORGANIZATION		1.465				17.369	6.798					5				20	10					PRC1;KIFC1;CDC20;KIF11;RACGAP1				KIF4;CDC20;RACGAP1;KIF11;PRC1;PSRC1;TACC3;AURKA;CCNB1;TPX2;NEK2;BIRC5;TTK;CENPE;NDC80;AURKB;STIL;KIFC1;PLK1;NUF2	CENPE;KIF4;KIFC1;KIF11;BIRC5;TPX2;STIL;NUF2;CCNB1;PRC1
GO_DEFENSE_RESPONSE		1.465		3.284	1.697				6.47			22		62	32				25			HIST1H2BE;CYP26B1;MMP8;TREML4;S100A8;MMP12;CCR2;DCDC2A;NR1D1;CX3CL1;CLEC4D;HPX;TIMP1;IFIT3;CXCL5;RAET1E;MMP9;S100A9;CD177;C4B;CD14;NT5E		LAG3;NPY2R;ADAMTS5;STAB2;BST1;HTRA1;CCR5;SNCA;LRP8;CHST2;C4B;CCR7;SLPI;IFIT3;HMOX1;MUC1;CD300E;TREML1;TREML4;EGR1;CCL11;RNASEL;MMP9;SCUBE1;CCL2;TIMP1;HPX;CD300LF;ECM1;SLAMF1;C7;OAS2;BMP2;MASP1;DUSP10;GPER1;S100A14;RAET1E;CXCR2;C3AR1;ITGB6;ICAM1;ASS1;MMP8;ARID5A;MUC6;PRKCQ;CD177;MST1R;AOC3;SERPINB9B;NT5E;CLEC4D;LGALS3BP;S100A8;ARG2;LPL;BACE2;USP18;MAP4K2;AGTR1A;DCDC2A	KIT;CTSS;LCN2;CHST4;CLEC4N;CD55;IGF1;LGALS3;ADCY8;SERPINA3N;OLR1;HP;MDK;SPINK5;BMP6;SPP1;A2M;PPBP;INHBA;C1QTNF3;SSC5D;ITIH4;CXCL17;SPON2;CLEC5A;AQP4;EAR1;MARCO;TREM2;ENPP3;SCARA3;AGT				TLR7;RSAD2;PPBP;CD180;PIK3CG;LTF;OAS3;HAMP;NR1D1;CIITA;CYP26B1;TRIM10;CAMP;CLEC4A1;SIGLECG;HSPA1A;ITGAL;S100A9;C3;MMP8;S100A8;C4B;MX1;MMP3;ALOX15
GO_NEGATIVE_REGULATION_OF_CELL_SUBSTRATE_ADHESION		1.465										4										SEMA3E;ACER2;MMP12;CX3CL1
GO_MICROTUBULE_BASED_PROCESS		1.465				23.939	4.069					14				50	18					SAPCD2;DNAH5;KIF18B;TUBB1;CCNF;PRC1;KIFC1;KNSTRN;BICD1;WASF1;CDC20;STMN2;KIF11;RACGAP1				PCLAF;ASPM;KIF4;FIGNL1;CDC20;TUBA8;KIF20A;KIF18B;KIF15;RACGAP1;NUSAP1;KIF11;PRC1;CDK1;PSRC1;TACC3;GAS2L3;AURKA;CCNB1;TPX2;NEK2;KIF2C;PLK4;CKAP2;SKA3;KIF14;SAPCD2;SPDL1;GTSE1;SGO1;BIRC5;TTK;CENPE;NDC80;AURKB;KNSTRN;DLGAP5;KIF20B;STIL;KIFC1;BRCA1;CCNF;SPAG5;CENPA;KIF22;PLK1;MCIDAS;DEUP1;ESPL1;NUF2	DLGAP5;CENPE;KIF18B;KIF4;KIFC1;KIF11;SPAG5;BIRC5;CKAP2;ASPM;CDK1;TPX2;STIL;NUF2;PRC1;CCNB1;NUSAP1;TUBA8
GO_REGULATION_OF_ADENYLATE_CYCLASE_ACTIVITY		1.416										3										CCR2;NPR3;HPCA
GO_GRANULOCYTE_MIGRATION		1.416		1.645					1.989			5		9					4			S100A8;CD177;CXCL5;CX3CL1;S100A9		CCR7;S100A14;CXCR2;BST1;C3AR1;CCL11;S100A8;CCL2;CD177					PPBP;S100A9;S100A8;PIK3CG
GO_SEQUESTERING_OF_ZINC_ION		1.416							2.288			2							2			S100A9;S100A8							S100A9;S100A8
GO_AMPA_GLUTAMATE_RECEPTOR_CLUSTERING		1.416										2										SLC7A11;SHISA6
GO_SPINDLE_ELONGATION		1.416				4.909	1.92					2				4	2					PRC1;RACGAP1				PRC1;AURKB;KIF4;RACGAP1	PRC1;KIF4
GO_REGULATION_OF_ION_TRANSPORT		1.416	3.863	5.016					1.422			13	39	43					8			SHISA6;HPCA;SYT9;CNTN1;CLIC6;KEL;KCNE1L;KCNH1;MMP9;CX3CL1;KCND3;ROS1;GSTO1	HCN4;ACE2;KCNE4;KCNMA1;PDGFRB;GPER1;GRAMD2;CASQ2;CACNG7;HOMER2;KCNK13;ATP1B2;CEMIP;NKAIN1;SYT5;ATP2B4;KCNN2;TRPM5;HSPA2;CACNA2D3;TWIST1;ACTN2;SYT15;ASIC2;NLGN2;CNIH2;SCN7A;CACNB1;TMEM37;CAR2;FABP3;SV2A;CACNB3;DLG4;KCNB1;NPY2R;NLGN1;SYT6;BAX	NPY2R;KCNE4;P2RX2;KCNE1L;CNTN1;P2RY12;KCND3;CAR2;SNCA;ROS1;CLIC6;CEMIP;GJC2;SNCG;SCN7A;MMP9;KCNA6;CCL2;PDGFRB;AKAP6;ATP1B2;KCNN2;GPER1;HOXA3;SYT9;ICAM1;CACNA2D3;GRIA1;KCNMA1;ABCB1B;TRPC3;ATP2B4;SHANK1;NKAIN1;SHISA6;FXYD4;BAX;CACNG7;TMEM37;SHISA9;HPCA;JPH1;KCNK13					CD19;HAMP;CASQ2;KMO;KEL;PIK3CG;SCN3A;RYR2
GO_PORPHYRIN_CONTAINING_COMPOUND_METABOLIC_PROCESS		1.416										2										HPX;CYP1A1
GO_MYELOID_LEUKOCYTE_MIGRATION		1.383		2.488					1.52			6		14					4			S100A8;CD177;CCR2;CXCL5;CX3CL1;S100A9		CCR7;MMP28;PLCB1;S100A14;BST1;CXCR2;C3AR1;GREM1;P2RY12;CCL11;DUSP1;S100A8;CCL2;CD177					PPBP;S100A9;S100A8;PIK3CG
GO_REGULATION_OF_CELL_MATRIX_ADHESION		1.383										5										SEMA3E;MMP12;PLAU;ACER2;CX3CL1
GO_GLIAL_CELL_DERIVED_NEUROTROPHIC_FACTOR_RECEPTOR_SIGNALING_PATHWAY		1.354		2.631								2		4								GFRA1;SULF2		GFRA2;SULF2;GFRA1;GDF15
GO_REGULATION_OF_IMMUNE_SYSTEM_PROCESS		1.354		2.265			2.506		7.746			21		56			22		27			CYP26B1;MMP8;AQP3;F7;TREML4;S100A8;MMP12;CCR2;SPTA1;NR1D1;CX3CL1;CLEC4D;HPX;PIGR;CXCL5;RAET1E;S100A9;SLC7A11;CD177;C4B;CD14		LAG3;SOX11;HLX;BST1;HTRA1;CTSH;P2RY12;CAR2;CLCF1;SNCA;LRP8;C4B;CCR7;PLCB1;HMOX1;MUC1;CD300E;TREML1;LIF;TREML4;RNASEL;CCL2;HPX;CD300LF;VTN;ECM1;C7;MMP28;PDE5A;GP1BA;MASP1;DUSP10;GPER1;S100A14;RAET1E;CXCR2;C3AR1;ICAM1;MMP8;SLC7A11;MUC6;PRKCQ;CD177;PIGR;GPR171;MYL9;SERPINB9B;LEF1;DUSP1;GREM1;CLEC4D;S100A8;ARG2;USP18;BAX;SFRP1			IKZF3;CD79A;BTLA;PAX5;TSLP;ULBP1;ITGAL;S100A14;CR2;CD74;ISG15;FCGR4;CYP26B1;H2-EB2;VTN;TNFSF13B;CLEC12B;GPNMB;CD22;ADA;H2-OB;MUC20		TLR7;CD19;RSAD2;TNFSF13B;LTF;NR1D1;CD22;CYP26B1;ZBTB16;ERMAP;CLEC4A1;SPTA1;HSPA1A;ITGAL;S100A9;C3;PAX5;BTLA;MMP8;NR4A3;NFE2;S100A8;GATA1;C4B;H2-OB;IKZF3;ALOX15
GO_ACTIVATION_OF_CYSTEINE_TYPE_ENDOPEPTIDASE_ACTIVITY_INVOLVED_IN_APOPTOTIC_PROCESS		1.331										4										S100A9;S100A8;ACER2;CASP12
GO_CELL_CYCLE_PROCESS		1.331				46.504	8.143					20				90	33					SAPCD2;CCNG1;IQGAP3;CYP26B1;PRC1;CCNB2;CCNF;KIFC1;KNSTRN;CYP1A1;BTC;UBE2C;CDC20;RACGAP1;CDC25C;KIF18B;MKI67;TUBB1;REC8;KIF11				PCLAF;FIGNL1;CLSPN;MASTL;KIF18B;RACGAP1;CENPF;MCM5;ECT2;CEP55;E2F7;KIF20B;KIFC1;CCNF;ESPL1;CCND1;CCNB2;ESCO2;UBE2C;KIF20A;PRC1;PSRC1;TACC3;AURKA;NEK2;KIF2C;ANLN;INCENP;MAD2L1;CDCA8;KIF14;SAPCD2;CCNA1;GTSE1;BUB1B;RAD51;KNSTRN;BUB1;LIG1;KNL1;FAM83D;STIL;DEUP1;CCNA2;PRR11;CIT;CCNO;NCAPG;KNTC1;SGO1;PSMB9;TTK;RRM2;SPAG5;CENPA;NUF2;CDCA5;ASPM;CDC20;KIF4;NCAPD2;FOXM1;E2F8;NUSAP1;KIF11;CDK1;CCNB1;TPX2;CK…	DLGAP5;CYP1A1;CDCA8;KIF4;KNTC1;KIFC1;CKAP2;NUF2;HMMR;UBE2C;CEP55;RRM2;ANLN;NUSAP1;ECT2;CCNB2;KIF11;SPAG5;FHL1;CYP26B1;CENPF;CCNB1;PRC1;CENPE;KIF18B;GPNMB;BIRC5;ASPM;REC8;CDK1;TPX2;STIL;E2F8
GO_VITAMIN_METABOLIC_PROCESS		1.331										5										CYP26B1;CYP1A1;CYP3A13;GSTO1;VNN3
GO_CHROMOSOME_SEGREGATION		1.331				36.571	6.726					8				46	15					KIF18B;MKI67;REC8;PRC1;KIFC1;KNSTRN;CDC20;RACGAP1				CDCA5;CENPN;CDC20;KIF4;ESCO2;NCAPD2;KIF18B;RACGAP1;NUSAP1;CENPF;PRC1;PSRC1;TACC3;CCNB1;NEK2;KIF2C;ECT2;SGO2A;INCENP;NCAPG;MAD2L1;CDCA8;SKA3;KIF14;SPDL1;SGO1;BIRC5;BUB1B;TTK;CENPE;NDC80;AURKB;KNSTRN;NSL1;DLGAP5;FANCD2;BUB1;KNL1;KIFC1;FAM83D;BRCA1;SPAG5;KIF22;PLK1;ESPL1;NUF2	DLGAP5;CENPE;CDCA8;KIF18B;KIF4;KIFC1;SPAG5;BIRC5;REC8;ECT2;PRC1;NUF2;CENPF;CCNB1;NUSAP1
GO_EXOCYTOSIS		1.331			1.624				3.161			15			22				14			S100A8;CD177;PIGR;CCR2;SYT9;PLAU;CD14;MMP8;PLEK;LRG1;ANK1;CLEC4D;S100A9;MMP9;TIMP1			KIT;CTSS;LCN2;CD55;IGF1;LGALS3;SERPINA3N;OLR1;TIMP3;HP;CACNA1G;A2M;OTOF;APBA2;PPBP;SVIP;STX11;ITIH4;CD33;ISLR;CLEC5A;EAR1				HK3;LRMP;PPBP;HSPA1A;ITGAL;S100A9;C3;PIK3CG;RETN;MMP8;CAMP;NR4A3;S100A8;LTF
GO_REGULATION_OF_PEPTIDASE_ACTIVITY		1.327							1.913			9							7			S100A8;C4B;SERPINA9;CASP12;ACER2;STFA2;MMP9;S100A9;TIMP1							C4B;SERPINA7;FBLN1;C3;S100A9;S100A8;LTF
GO_NEGATIVE_REGULATION_OF_CELL_MATRIX_ADHESION		1.327										3										MMP12;SEMA3E;ACER2
GO_POSITIVE_REGULATION_OF_UBIQUITIN_PROTEIN_LIGASE_ACTIVITY		1.327				5.982						2				5						UBE2C;CDC20				CDC20B;CDC20;UBE2C;MASTL;PLK1
GO_EXTRACELLULAR_MATRIX_DISASSEMBLY		1.327		1.469								4		7								TIMP1;MMP12;MMP8;MMP9		ADAMTS5;SH3PXD2B;HTRA1;MMP9;SCUBE1;MMP8;TIMP1
GO_ION_TRANSPORT		1.327	1.712	4.757				1.632				23	63	76				5				TMC5;HPCA;CLIC6;SLC1A1;SLC5A1;KEL;CX3CL1;HPX;GSTO1;SLC8A3;SYT9;RHD;KCNE1L;KCNH1;MMP9;SHISA6;KCND3;SLC4A1;SLC7A11;RACGAP1;ABCA4;CNTN1;ROS1	HCN4;CAR3;ACE2;GABRA3;HBA-A2;KCNE4;KCNMA1;PDGFRB;GPER1;GRAMD2;CASQ2;CACNG7;HOMER2;KCNK13;CCR5;SLC1A2;ATP1B2;RYR1;CEMIP;SLC16A11;ATP2C2;NKAIN1;GRIN2C;SLC26A10;SYT5;SLC6A17;NLGN1;PRELID3A;ATP2B4;KCNN2;TNFAIP8L3;LTF;HSPA2;TWIST1;TRPM5;ACTN2;SLC37A2;SYT15;RIMS1;ATP6V1B1;ASIC2;NLGN2;CNIH2;SCN7A;CACNB1;TMEM37;NMUR1;PLCB1;SLC7A8;CAR2;FABP3;SLC8A2;SLC43A2;SV2A;SCNN1B;CACNB3;DLG4;KCNB1;ATP6V0A4;NPY2R;CACN…	NPY2R;KCNE4;SLC22A18;P2RX2;KCNE1L;CNTN1;SCNN1B;P2RY12;CCR5;KCND3;CAR2;SNCA;ROS1;RACGAP1;CEMIP;PLCH1;GJC2;SLC35G1;CLIC6;SLC39A4;SNCG;ATP2C2;CCR7;SLC6A15;SCN7A;SLC16A7;PLCB1;COX6A2;MMP9;KCNA6;CCL2;TMC5;HPX;PDGFRB;AKAP6;ATP1B2;SLC1A2;KCNN2;SLC26A10;GPER1;HOXA3;SYT9;ATP6V0A4;SLC7A10;ICAM1;RIMS1;CACNA2D3;SLC1A1;STEAP1;GRIA1;LRP2;KCNMA1;SLC7A11;GRIK4;TNFAIP8L3;SLC5A1;ABCB1B;TRPC3;S100A6;SLC43A2;ATP2B4;…				CASQ2;LTF;SLC26A4;RYR2;COX6A2
GO_REGULATION_OF_ATTACHMENT_OF_SPINDLE_MICROTUBULES_TO_KINETOCHORE		1.327		1.488		7.847	2.973					2		3		6	3					KNSTRN;RACGAP1		RACGAP1;KNSTRN;SPAG5		CCNB1;KNSTRN;NEK2;SPAG5;ECT2;RACGAP1	CCNB1;SPAG5;ECT2
GO_LEUKOCYTE_CHEMOTAXIS		1.327		1.545					1.435			6		12					4			S100A8;CCR2;CXCL5;F7;CX3CL1;S100A9		CCR7;S100A14;CXCR2;BST1;C3AR1;GREM1;DUSP1;CCR5;CCL11;S100A8;CCL2;MMP28					PPBP;S100A9;S100A8;PIK3CG
GO_REGULATION_OF_ION_TRANSMEMBRANE_TRANSPORT		1.327	2.57	3.515					1.651			10	27	29					7			HPCA;GSTO1;CLIC6;KEL;KCNE1L;KCNH1;SHISA6;CX3CL1;KCND3;MMP9	HCN4;KCNE4;KCNMA1;GPER1;CASQ2;CACNG7;KCNK13;ATP1B2;CEMIP;ATP2B4;KCNN2;TRPM5;HSPA2;CACNA2D3;TWIST1;ACTN2;ASIC2;NLGN2;CNIH2;SCN7A;CACNB1;TMEM37;CACNB3;DLG4;KCNB1;NLGN1;BAX	KCNE4;KCNE1L;KCND3;SNCA;CLIC6;CEMIP;GJC2;SCN7A;MMP9;KCNA6;AKAP6;ATP1B2;KCNN2;GPER1;CACNA2D3;GRIA1;KCNMA1;ABCB1B;ATP2B4;SHANK1;SHISA6;FXYD4;BAX;CACNG7;TMEM37;SHISA9;HPCA;JPH1;KCNK13					CD19;HAMP;CASQ2;KEL;PIK3CG;SCN3A;RYR2
GO_XENOBIOTIC_CATABOLIC_PROCESS		1.327										2										CYP1A1;GSTO1
GO_INFLAMMATORY_RESPONSE_TO_WOUNDING		1.327										2										CCR2;TIMP1
GO_REGULATION_OF_RECEPTOR_CLUSTERING		1.327										2										SLC7A11;SHISA6
GO_NUCLEAR_CHROMOSOME_SEGREGATION		1.327				35.099	6.798					7				42	14					KIF18B;REC8;PRC1;KIFC1;KNSTRN;CDC20;RACGAP1				CDCA5;CDC20;KIF4;ESCO2;NCAPD2;KIF18B;RACGAP1;NUSAP1;CENPF;PRC1;PSRC1;TACC3;CCNB1;NEK2;KIF2C;ECT2;SGO2A;INCENP;NCAPG;MAD2L1;CDCA8;KIF14;SPDL1;SGO1;BUB1B;TTK;CENPE;NDC80;AURKB;KNSTRN;NSL1;DLGAP5;FANCD2;BUB1;KNL1;KIFC1;FAM83D;SPAG5;KIF22;PLK1;ESPL1;NUF2	DLGAP5;CENPE;CDCA8;KIF18B;KIF4;KIFC1;SPAG5;REC8;ECT2;PRC1;NUF2;CENPF;CCNB1;NUSAP1
GO_BIOLOGICAL_ADHESION		1.327	5.505	4.673	4.455				3.624			20	71	66	39				19			PLEK;S100A8;MMP12;CCR2;ACER2;LAMC2;SPTA1;STFA2;CX3CL1;EMILIN3;TINAG;LRRC4;S100A9;SLC7A11;CD177;SEMA3E;PLAU;CNTN1;EPB41L4B;NT5E	MXRA8;GCNT1;ACE2;ALCAM;GREM1;DAB1;TNC;NRCAM;KIRREL3;STAB2;ITGAX;EMID1;L1CAM;AOC3;ANGPT2;ATP1B2;ABI3BP;ASS1;BMP2;GATA5;NRARP;PDE5A;COL26A1;EGR3;ERBB3;GATA1;PTPRT;DCHS1;SIGLECG;THBS3;DUSP10;FBLN1;PCDH18;CCL11;ITGA2B;CGREF1;PRKCQ;NLGN1;PODXL2;C1QTNF1;LTF;FBLN7;HAS1;CD1D1;HLX;COL14A1;ACTN2;SRPX;SFRP1;BST1;CCDC80;COL3A1;DDR2;LEF1;THBS2;DUSP1;MEGF10;IGFBP2;DUSP26;CXADR;ECM2;MYL9;COL6A6;DSC2;CDH13;DLG4;…	LAG3;ABI3BP;STFA2;CGREF1;NPY2R;MEGF10;HLX;EMILIN3;KIRREL3;CDHR3;GP5;FBLN7;STAB2;BST1;DCHS1;CNTN1;EPB41L4B;P2RY12;PODXL2;CCR7;CDH13;DAB1;MUC1;CCL11;THBS3;CCL2;GCNT1;VTN;SLAMF1;ATP1B2;TNC;L1CAM;PDE5A;BMP2;GP1BA;LAMC2;DUSP10;OPCML;ECM2;SRPX;ITGB6;ICAM1;CDH1;DPT;BCAN;ASS1;SLC7A11;HAS1;ANGPT2;PRKCQ;CD177;GATA5;MYL9;HPSE;AOC3;NT5E;LEF1;DUSP1;PTPRT;GREM1;LGALS3BP;S100A8;ARG2;TGFB1I1;SFRP1;THBS2	KIT;LRRC15;CHST4;FBLN2;COL4A3;CD55;IGF1;LGALS3;OLR1;SPINK5;LRRC4B;SPP1;TROAP;ADAM23;HAPLN1;NTNG2;NTN1;TENM4;NRXN1;GPNMB;PDGFRA;FEZ1;COL6A2;CDH4;EFNB3;PLET1;PKHD1;COL17A1;TGFBI;EFS;LAMB3;FERMT1;LRRN2;CD33;ISLR;SPON2;TRO;TNXB;SDK2				CD72;TNFSF13B;PIK3CG;LTF;LGALS4;FBLN1;CD22;ZBTB16;CLEC4A1;SIGLECG;SPTA1;S100A9;ITGAL;BTLA;NR4A3;PCDHAC2;S100A8;GATA1;ALOX15
GO_REGULATION_OF_NEUROINFLAMMATORY_RESPONSE		1.327							1.4			3							2			MMP8;CX3CL1;MMP9							MMP8;MMP3
GO_REGULATION_OF_BODY_FLUID_LEVELS		1.327										10										CD177;PLAU;CYP26B1;AQP3;PLEK;F7;NPR3;CHRM3;SLC7A11;BTC
GO_INNATE_IMMUNE_RESPONSE		1.327		2.204					5.918			14		36					18			S100A8;CD177;C4B;MMP12;HIST1H2BE;IFIT3;CD14;NR1D1;RAET1E;CX3CL1;CLEC4D;S100A9;HPX;TREML4		LAG3;SNCA;LRP8;C4B;SLPI;IFIT3;MUC1;CD300E;TREML1;TREML4;EGR1;CCL11;RNASEL;CCL2;HPX;OAS2;CD300LF;C7;SLAMF1;MASP1;DUSP10;GPER1;S100A14;RAET1E;ICAM1;ASS1;ARID5A;MUC6;CD177;SERPINB9B;CLEC4D;S100A8;ARG2;USP18;MST1R;MAP4K2					TLR7;OAS3;C4B;NR1D1;SIGLECG;RSAD2;CIITA;MX1;CD180;TRIM10;HSPA1A;S100A9;C3;PIK3CG;CAMP;CLEC4A1;S100A8;LTF
GO_IMMUNE_EFFECTOR_PROCESS		1.327							6.583			17							22			S100A8;CD177;C4B;MMP12;CCR2;PIGR;PLAU;IFIT3;CD14;MMP8;CXCL5;LRG1;RAET1E;CLEC4D;S100A9;HPX;MMP9							TLR7;CD19;RSAD2;LRMP;PPBP;CD180;PIK3CG;LTF;OAS3;CD22;CAMP;HK3;HSPA1A;ITGAL;S100A9;C3;RETN;MMP8;NR4A3;S100A8;C4B;MX1
GO_LEUKOCYTE_MIGRATION		1.323	1.315	4.379					1.444			9	20	29					6			S100A8;CD177;CCR2;CXCL5;F7;CX3CL1;MMP9;S100A9;SLC7A11	GCNT1;GREM1;S100A14;CXCR2;ITGAX;L1CAM;ATP1B2;ANGPT2;CCR5;HMOX1;ITGA2B;CCL11;PODXL2;BST1;DUSP1;CXADR;ECM1;PLCB1;SLC7A8;STAP1	GP6;BST1;PODXL2;P2RY12;CCR5;CCR7;PLCB1;HMOX1;CCL11;MMP9;CCL2;GCNT1;ECM1;MMP28;ATP1B2;L1CAM;S100A14;CXCR2;SLC7A10;C3AR1;ICAM1;SLC7A11;ANGPT2;CD177;SLC7A8;DUSP1;GREM1;S100A8;GYPA					PPBP;GYPA;ITGAL;S100A9;PIK3CG;S100A8
GO_POSITIVE_REGULATION_OF_INFLAMMATORY_RESPONSE		1.323							3.207			5							6			S100A8;CCR2;MMP8;CX3CL1;S100A9							TLR7;C3;S100A9;PIK3CG;MMP8;S100A8
GO_REGULATION_OF_RESPONSE_TO_EXTERNAL_STIMULUS		1.306		1.549					1.939			13		31					10			S100A8;MMP12;SEMA3E;CCR2;PLAU;MMP8;CXCL5;PLEK;F7;CX3CL1;MMP9;S100A9;NT5E		BST1;HTRA1;SEMA4C;P2RY12;SNCA;CCR7;CDH13;MMP9;CCL2;PDGFRB;VTN;MMP28;GP1BA;S100A14;DUSP10;GPER1;CXCR2;C3AR1;MMP8;PRKCQ;ANGPT2;HPSE;NT5E;DUSP1;GREM1;S100A8;ARG2;LPL;USP18;NTRK3;AGTR1A					TLR7;MMP8;SIGLECG;CD180;C3;S100A9;MMP3;PIK3CG;S100A8;LTF
GO_POSITIVE_REGULATION_OF_IMMUNE_SYSTEM_PROCESS		1.306					1.92		6.47			16					16		21			S100A8;CD177;C4B;MMP12;CCR2;CD14;MMP8;AQP3;SPTA1;NR1D1;F7;RAET1E;CLEC4D;S100A9;HPX;TREML4					TNFSF13B;BTLA;PAX5;CD22;TSLP;ISG15;FCGR4;ULBP1;H2-EB2;ADA;CD79A;S100A14;CR2;VTN;CD74;MUC20		TLR7;CD19;RSAD2;TNFSF13B;LTF;NR1D1;CD22;ZBTB16;ERMAP;CLEC4A1;SPTA1;HSPA1A;S100A9;C3;PAX5;BTLA;NR4A3;MMP8;S100A8;GATA1;C4B
GO_SEQUESTERING_OF_METAL_ION		1.306							2.031			2							2			S100A9;S100A8							S100A9;S100A8
GO_RESPONSE_TO_XENOBIOTIC_STIMULUS		1.306						1.398				7						2				HPCA;CYP26B1;FMO3;F7;CYP1A1;CYP3A13;GSTO1						CASQ2;RYR2
GO_NEUROTRANSMITTER_GATED_ION_CHANNEL_CLUSTERING		1.306										2										SLC7A11;SHISA6
GO_LEUKOCYTE_AGGREGATION		1.306							3.351			2							3			S100A9;S100A8							NR4A3;S100A9;S100A8
GO_TOLL_LIKE_RECEPTOR_SIGNALING_PATHWAY		1.306							3.161			5							6			S100A8;CD14;NR1D1;S100A9;TREML4							TLR7;RSAD2;NR1D1;S100A9;S100A8;LTF
GO_SULFUR_COMPOUND_TRANSPORT		1.305										3										SLC1A1;SLC7A11;RACGAP1
GO_DICARBOXYLIC_ACID_CATABOLIC_PROCESS		1.305		2.145								2		4								ADHFE1;DDO		ASPA;GOT1;DDO;ADHFE1
GO_CELL_ACTIVATION		1.305		2.18					8.921			19		52					28			CYP26B1;MMP8;PLEK;LRG1;S100A8;CCR2;SPTA1;CX3CL1;CLEC4D;TIMP1;PIGR;CXCL5;RAET1E;MMP9;S100A9;SLC7A11;CD177;PLAU;CD14		LAG3;FUCA2;SOX11;GP6;MEGF10;HLX;GP5;BST1;CTSH;P2RY12;CLCF1;SNCA;LRG1;CCR7;FRMPD3;SLPI;PLCB1;HMOX1;TREML1;EGR1;MMP9;CCL2;PDGFRB;TIMP1;CD300LF;WNT7A;SLAMF1;PDE5A;GP1BA;DUSP10;GPER1;RAET1E;CXCR2;ALDOC;C3AR1;ICAM1;MMP8;SLC7A11;PRKCQ;CD177;PIGR;TRPC3;MYL9;HPSE;LEF1;MGST1;CLEC4D;S100A8;ARG2;BAX;BACE2;SFRP1					TLR7;CD19;RSAD2;LRMP;PPBP;CD180;TNFSF13B;PIK3CG;LTF;CD22;CYP26B1;ZBTB16;CAMP;CLEC4A1;MS4A1;HK3;SPTA1;HSPA1A;S100A9;ITGAL;C3;RETN;MMP8;NR4A3;BTLA;S100A8;GATA1;IKZF3
GO_L_GLUTAMATE_IMPORT		1.305		1.38								2		3								SLC1A1;SLC7A11		SLC7A11;SLC1A1;SLC1A2
GO_REGULATION_OF_CELL_PROJECTION_SIZE		1.305										2										KEL;PLS1
GO_NEGATIVE_REGULATION_OF_CATION_CHANNEL_ACTIVITY		1.305										3										KCNE1L;GSTO1;MMP9
GO_FAT_SOLUBLE_VITAMIN_METABOLIC_PROCESS		1.305					1.639		2.137			3					3		3			CYP26B1;CYP1A1;CYP3A13					CYP1A1;CYP26B1;LRAT		CYP26B1;LRAT;CYP1A1
GO_COLLAGEN_CATABOLIC_PROCESS		1.305										3										MMP12;MMP8;MMP9
GO_REGULATION_OF_INTEGRIN_MEDIATED_SIGNALING_PATHWAY		1.305		1.38								2		3								CD177;TIMP1		TIMP1;BST1;CD177
GO_SYNAPSE_ORGANIZATION		1.305										9										SEMA3E;WASF1;COLQ;CDC20;ADGRB2;CX3CL1;SHISA6;LRRC4;SLC7A11
GO_ANTIMICROBIAL_HUMORAL_IMMUNE_RESPONSE_MEDIATED_BY_ANTIMICROBIAL_PEPTIDE		1.305						2.545	4.231			3						2	5			HIST1H2BE;CXCL5;S100A9						LTF;REG3G	REG3G;PPBP;S100A9;CAMP;LTF
GO_REGULATION_OF_INNATE_IMMUNE_RESPONSE		1.305							2.295			9							8			S100A8;MMP12;CD14;NR1D1;RAET1E;CLEC4D;S100A9;HPX;TREML4							TLR7;RSAD2;NR1D1;HSPA1A;S100A9;CLEC4A1;S100A8;LTF
GO_INFLAMMATORY_RESPONSE		1.305		1.818					5.564			12		30					16			S100A8;C4B;CCR2;CYP26B1;CD14;MMP8;CXCL5;CX3CL1;MMP9;S100A9;NT5E;TIMP1		BST1;CCR5;SNCA;CHST2;C4B;CCR7;HMOX1;CCL11;MMP9;SCUBE1;CCL2;TIMP1;ECM1;BMP2;DUSP10;GPER1;CXCR2;C3AR1;ITGB6;ICAM1;ASS1;MMP8;PRKCQ;AOC3;NT5E;S100A8;USP18;LPL;BACE2;AGTR1A					TLR7;HAMP;C4B;SIGLECG;MMP8;CIITA;PPBP;CYP26B1;CD180;ITGAL;S100A9;MMP3;C3;PIK3CG;ALOX15;S100A8
GO_ANTIMICROBIAL_HUMORAL_RESPONSE		1.305			1.592			2.1	4.119			4			6			2	6			HIST1H2BE;S100A8;CXCL5;S100A9			LCN2;REG3G;SPON2;EAR1;SPINK5;PPBP			LTF;REG3G	REG3G;PPBP;S100A9;CAMP;S100A8;LTF
GO_REGULATION_OF_CYCLASE_ACTIVITY		1.305										3										CCR2;NPR3;HPCA
GO_PROTEIN_NITROSYLATION		1.305							1.981			2							2			S100A9;S100A8							S100A9;S100A8
GO_CHROMATIN_ASSEMBLY						4.345										9										CENPI;CHAF1A;CENPN;ASF1B;KNL1;MIS18BP1;CENPA;MCM2;H2AFX
GO_REGULATION_OF_CARDIAC_MUSCLE_CONTRACTION								3.314	2.414									3	4									CASQ2;TNNI3;RYR2	PIK3CG;CASQ2;TNNI3;RYR2
GO_VENTRICULAR_CARDIAC_MUSCLE_TISSUE_DEVELOPMENT								3.584	1.913	3.375								3	3	3								TNNI3;RYR2;TNNC1	RYR2;TNNC1;TNNI3	MYBPC3;TNNT2;MYH6
GO_REGULATION_OF_NERVOUS_SYSTEM_DEVELOPMENT				1.406	1.716									36	24									SOX11;S1PR5;ADGRB2;CNTN1;SEMA4C;P2RY12;CLCF1;SNCA;LRP8;GJC2;RNF112;COLQ;NRG1;DAB1;IGSF10;LIF;NCMAP;WNT7A;L1CAM;ZFP536;GPR161;ASPA;BMP2;DUSP10;GPER1;CDC20;HOXB3;FSTL4;HOXA2;LRP2;SHANK1;CACNG7;NTRK3;SFRP1;RIMS1;THBS2	KIT;DBN1;LRRC4B;LINGO1;BMP6;SPP1;DISC1;NTNG2;NTN1;TENM4;NRXN1;SEMA6C;CDH4;SLITRK6;CHODL;EFNB3;LRRN1;ASPM;TRIM67;SEMA3A;PRAG1;GDF6;TREM2;AGT
GO_REGULATION_OF_SYNAPTIC_VESICLE_CLUSTERING			1.57										3										BRSK1;NLGN1;NLGN2
GO_INTERSPECIES_INTERACTION_BETWEEN_ORGANISMS								1.837	2.34									4	12									LTF;PRF1;FBLN1;REG3G	OAS3;RSAD2;HAMP;REG3G;FBLN1;MX1;GYPA;TRIM10;HSPA1A;S100A9;CAMP;LTF
GO_UROGENITAL_SYSTEM_DEVELOPMENT			4.009	3.512									26	24									GCNT1;PDGFRB;GREM1;TNC;KIRREL3;CXCR2;CTSH;COL4A4;SOX17;ANGPT2;ASS1;EGR1;BMP2;LIF;TRP73;DCHS1;ADAMTS1;SFRP1;SOX11;CEP55;WNT6;WNT11;HOXB7;CAR2;AGTR1A;BAX	SOX11;KIRREL3;SOX17;DCHS1;CTSH;CAR2;ADAMTS1;LIF;EGR1;SULF2;MMP9;PDGFRB;GCNT1;TNC;BMP2;CXCR2;ASS1;WNT11;ANGPT2;GREM1;BAX;ARG2;SFRP1;AGTR1A
GO_ANAPHASE_PROMOTING_COMPLEX_DEPENDENT_CATABOLIC_PROCESS						6.505										10										CDK1;CDC20;CCNB1;AURKA;UBE2C;PSMB9;BUB1B;PLK1;AURKB;MAD2L1
GO_RESPONSE_TO_RADIATION						1.432										11										CCND1;PCLAF;FANCD2;FIGNL1;BRCA1;SFRP2;ECT2;PBK;H2AFX;AURKB;RAD51
GO_REGULATION_OF_T_CELL_ACTIVATION									1.401										5										SPTA1;CYP26B1;ZBTB16;TNFSF13B;BTLA
GO_KILLING_OF_CELLS_OF_OTHER_ORGANISM								2.635	2.21									2	3									PRF1;LTF	CAMP;HAMP;LTF
GO_POSITIVE_REGULATION_OF_CHROMOSOME_SEPARATION						1.651										2										ESPL1;DLGAP5
GO_DIGESTIVE_TRACT_MORPHOGENESIS				1.645										6										SOX11;HLX;SOX17;WNT11;DACT1;SFRP1
GO_RESPONSE_TO_STIMULUS_INVOLVED_IN_REGULATION_OF_MUSCLE_ADAPTATION						1.313										2										AGT;ACTN3
GO_REGULATION_OF_KINASE_ACTIVITY						3.04										22										CCND1;CCNB2;CCNA2;CLSPN;MUC20;NLRC5;CDK1;PSRC1;CCNB1;TPX2;CKS2;AGT;ECT2;CCNO;KIF14;CCNA1;CENPE;NCAPG2;SFRP2;CCNF;PLK1;CDKN3
GO_MYELOID_CELL_HOMEOSTASIS									1.699										4										TRIM10;HSPA1A;GATA1;EPB42
GO_CELLULAR_PROCESS_INVOLVED_IN_REPRODUCTION_IN_MULTICELLULAR_ORGANISM						1.783										10										ZBTB16;ASPM;FIGNL1;KNL1;AURKA;CCNB1;CCNA1;MASTL;PLK1;TTK
GO_POSITIVE_REGULATION_OF_IMMUNE_RESPONSE							1.874		5.079								13		16								TNFSF13B;PAX5;CD22;FCGR4;ULBP1;H2-EB2;ADA;CD79A;S100A14;CR2;VTN;CD74;MUC20		TLR7;CD19;C4B;RSAD2;NR1D1;CD22;HSPA1A;TNFSF13B;S100A9;C3;ERMAP;PAX5;NR4A3;CLEC4A1;S100A8;LTF
GO_REGULATION_OF_CATION_CHANNEL_ACTIVITY				1.438										11										KCNE4;SHANK1;SHISA6;KCNE1L;MMP9;CACNG7;HPCA;SHISA9;GRIA1;JPH1;AKAP6
GO_NEPHRON_DEVELOPMENT			1.971	1.438									12	10									COL4A4;HOXB7;ANGPT2;EGR1;BMP2;PDGFRB;LIF;GREM1;DCHS1;WNT6;WNT11;KIRREL3	BMP2;KIRREL3;DCHS1;GREM1;LIF;EGR1;SULF2;WNT11;PDGFRB;ANGPT2
GO_POSITIVE_REGULATION_OF_PHOSPHOLIPASE_ACTIVITY				1.469										6										RASGRP4;P2RY12;HPCA;NTRK3;PDGFRB;AGTR1A
GO_CALCINEURIN_MEDIATED_SIGNALING				1.663										6										ATP2B4;LMCD1;NRG1;ADGRB2;NR5A2;AKAP6
GO_HISTONE_EXCHANGE						3.042										5										CENPI;CENPN;KNL1;CENPA;MIS18BP1
GO_REGULATION_OF_TYPE_B_PANCREATIC_CELL_PROLIFERATION			1.398	1.488					2.082				3	3					2				SFRP1;NR4A1;PTPRN	SFRP1;NR4A1;PTPRN					NR4A3;NR1D1
GO_REGULATION_OF_TOLL_LIKE_RECEPTOR_4_SIGNALING_PATHWAY									1.778										2										NR1D1;LTF
GO_DNA_PACKAGING						9.435	1.514									16	5									CENPI;CHAF1A;CDCA5;CENPN;ASF1B;CDK1;KNL1;NCAPD2;CCNB1;MIS18BP1;CENPA;MCM2;NCAPG2;H2AFX;NCAPG;NUSAP1	CENPM;CDK1;CCNB1;MIS18BP1;NUSAP1
GO_REGULATION_OF_CELL_SUBSTRATE_ADHESION			1.39										13										ECM2;ANGPT2;ABI3BP;COL26A1;GREM1;SFRP1;BST1;CCDC80;CDH13;DDR2;FBLN1;NPY2R;EMID1
GO_CORTICAL_CYTOSKELETON_ORGANIZATION						1.318										3										ANLN;ECT2;RACGAP1
GO_CELL_COMMUNICATION_INVOLVED_IN_CARDIAC_CONDUCTION			1.364					2.388	1.913				6					2	3				KCNN2;CXADR;HCN4;ATP1B2;DSC2;CASQ2					CASQ2;RYR2	RYR2;CASQ2;ATP1A3
GO_POSITIVE_REGULATION_OF_PROTEIN_METABOLIC_PROCESS				1.469										55										RNF144A;CNTN1;CTSH;SEMA4C;JAKMIP1;CLCF1;SNCA;LRP8;CEMIP;IQGAP3;CCR7;TPX2;NRG1;PLCB1;CLIP3;DAB1;HMOX1;MUC1;LIF;EGR1;CCL11;MMP9;GDF15;DUSP5;CCL2;HPX;VTN;PDGFRB;WNT7A;SLAMF1;PDE5A;BMP2;GPER1;ENPP2;CDC20;ICAM1;UBE2C;RNF128;WNT11;DACT1;LRP2;MMP8;PRKCQ;TNFAIP8L3;MST1R;ATP2B4;FAM129A;LARP6;TNFRSF19;GREM1;S100A8;BAX;NTRK3;MAP4K2;AGTR1A
GO_KERATINIZATION							2.581										6										KLK13;STFA2;DSC2;RPTN;CYP26B1;SPRR1A
GO_SEQUESTERING_OF_CALCIUM_ION				1.691				1.837						10				2						CCR7;PLCB1;GPER1;JPH1;CCR5;BAX;SNCA;CEMIP;PLCH1;AKAP6				CASQ2;RYR2
GO_METAPHASE_PLATE_CONGRESSION						14.863	5.18									15	7									CDCA5;CDCA8;CENPF;PSRC1;KIF14;KIFC1;CCNB1;FAM83D;KIF2C;SPDL1;SPAG5;KIF22;CENPE;NDC80;NUF2	CENPE;CDCA8;KIFC1;SPAG5;NUF2;CENPF;CCNB1
GO_DNA_REPLICATION_DEPENDENT_NUCLEOSOME_ORGANIZATION						1.574										2										CHAF1A;ASF1B
GO_REGULATION_OF_MEMBRANE_INVAGINATION									1.898										2										ALOX15;C3
GO_POSITIVE_REGULATION_OF_PROTEIN_MODIFICATION_PROCESS				1.406		2.044								43		24								CNTN1;SEMA4C;CLCF1;SNCA;LRP8;CEMIP;IQGAP3;CCR7;TPX2;NRG1;PLCB1;CLIP3;DAB1;MUC1;LIF;EGR1;CCL11;MMP9;GDF15;DUSP5;CCL2;HPX;VTN;PDGFRB;WNT7A;SLAMF1;PDE5A;BMP2;GPER1;ENPP2;CDC20;ICAM1;UBE2C;WNT11;MMP8;TNFAIP8L3;MST1R;ATP2B4;FAM129A;TNFRSF19;GREM1;NTRK3;MAP4K2		CCND1;CDC20;CLSPN;SSTR4;MUC20;UBE2C;MASTL;CDK1;PSRC1;CCNB1;TPX2;CKS2;PHF19;AGT;ECT2;CDC20B;CDCA2;KIF14;TTK;NCAPG2;CENPE;BRCA1;SFRP2;PLK1
GO_REGULATION_OF_CYCLIN_DEPENDENT_PROTEIN_KINASE_ACTIVITY						6.844										11										CCND1;CCNB2;CCNA2;PSRC1;CCNB1;CKS2;CCNA1;CCNF;PLK1;CDKN3;CCNO
GO_NUCLEAR_ENVELOPE_ORGANIZATION						1.917	1.458									4	3									CCNB1;CDK1;PLK1;CCNB2	CCNB1;CDK1;CCNB2
GO_POSITIVE_REGULATION_OF_CHROMOSOME_ORGANIZATION						1.937										7										BRCA1;CCNB1;NEK2;PHF19;ESPL1;AURKB;DLGAP5
GO_PURKINJE_MYOCYTE_TO_VENTRICULAR_CARDIAC_MUSCLE_CELL_SIGNALING								3.587	2.458									2	2									CASQ2;RYR2	RYR2;CASQ2
GO_POSITIVE_REGULATION_OF_PROTEIN_MODIFICATION_BY_SMALL_PROTEIN_CONJUGATION_OR_REMOVAL						1.941										6										CDC20B;CDC20;BRCA1;UBE2C;MASTL;PLK1
GO_CARDIOVASCULAR_SYSTEM_DEVELOPMENT			3.791	2.026									42	34									NR4A1;KLF2;MYO18B;PDGFRB;GREM1;GPER1;NRCAM;HOXB3;STAB2;PLK2;CXCR2;CTSH;COL4A4;SOX17;ANGPT2;EGR1;HMOX1;NRARP;LIF;EGR3;FOXS1;CCL11;HOXA5;LYL1;TWIST1;NDP;SPHK1;SFRP1;COL3A1;SGCD;LOXL1;LEF1;WNT11;JUN;THBS2;ECM1;ZFPM2;CDH13;ENPP2;TBX4;AGTR1A;BAX	SOX17;ZFPM2;ADGRB2;STAB2;CTSH;LRG1;CDH13;HMOX1;LIF;EGR1;CCL11;THSD7A;CCL2;PDGFRB;WNT7A;ECM1;THBS2;GPER1;ENPP2;CXCR2;HOXA3;C3AR1;HOXB3;WNT11;LRP2;ANGPT2;NDP;HPSE;LEF1;GREM1;NR4A1;BAX;SFRP1;AGTR1A
GO_DNA_BIOSYNTHETIC_PROCESS						2.281										8										PCLAF;CENPF;POLQ;LIG1;NEK2;TK1;POLE;AURKB
GO_REGULATION_OF_HUMORAL_IMMUNE_RESPONSE									1.699										3										CD19;C3;C4B
GO_REPRODUCTION						5.379										37										CCND1;ASPM;ASF1B;FIGNL1;CDC20;NCAPD2;E2F8;MASTL;H2AFX;RACGAP1;CENPI;ZBTB16;CDK1;AURKA;CCNB1;CKS2;NEK2;AGT;PLK4;SGO2A;HSD11B2;CCNA1;RAD54B;SGO1;BUB1B;TTK;E2F7;RAD51;FANCD2;BUB1;KNL1;KIFC1;SFRP2;CCNF;PLK1;ESPL1;NUF2
GO_CHEMOKINE_PRODUCTION									1.585										3										TLR7;S100A9;S100A8
GO_MITOTIC_CELL_CYCLE_CHECKPOINT						13.321	1.449									20	5									CCND1;CDC20;CLSPN;E2F8;CENPF;CDK1;AURKA;CCNB1;MAD2L1;KNTC1;SPDL1;GTSE1;BUB1B;TTK;E2F7;NDC80;AURKB;BUB1;BRCA1;PLK1	KNTC1;CDK1;CENPF;CCNB1;E2F8
GO_CELL_CYCLE_DNA_REPLICATION						2.4										5										LIG1;E2F8;POLE;E2F7;RAD51
GO_GERMINAL_CENTER_FORMATION							1.504										2										TNFSF13B;ADA
GO_REGULATION_OF_MONONUCLEAR_CELL_MIGRATION				1.469										5										PLCB1;S100A14;DUSP1;C3AR1;GREM1
GO_G0_TO_G1_TRANSITION						1.341										3										BRCA1;RAD51;RRM2
GO_DNA_INTEGRITY_CHECKPOINT						4.844										11										CCND1;CDK1;BRCA1;CLSPN;AURKA;CCNB1;E2F8;GTSE1;PLK1;E2F7;H2AFX
GO_CARDIAC_VENTRICLE_DEVELOPMENT								2.937		2.489								3		3								TNNI3;RYR2;TNNC1		MYBPC3;TNNT2;MYH6
GO_CELL_CYCLE_PHASE_TRANSITION						25.694	3.94									48	16									CCND1;CDCA5;CCNB2;CDC20;CCNA2;CLSPN;UBE2C;MASTL;FOXM1;E2F8;CENPF;MCM5;CDK1;TACC3;AURKA;CCNB1;TPX2;NEK2;CKS2;ESPL1;ANLN;POLE;PLK4;MCM2;MELK;CIT;MAD2L1;KIF14;KNTC1;CCNA1;SPDL1;GTSE1;BUB1B;PSMB9;TTK;CENPE;E2F7;WNT10B;NDC80;AURKB;DLGAP5;RRM2;BUB1;FAM83D;BRCA1;PLK1;HMMR;CDKN3	DLGAP5;CYP1A1;CENPE;GPNMB;KNTC1;HMMR;FHL1;CDK1;TPX2;CENPF;RRM2;CCNB1;ANLN;E2F8;UBE2C;CCNB2
GO_KIDNEY_MORPHOGENESIS			1.681										9										GCNT1;HOXB7;BMP2;PDGFRB;LIF;GREM1;DCHS1;WNT6;WNT11
GO_RESPONSE_TO_TYPE_I_INTERFERON									1.695										3										OAS3;RSAD2;MX1
GO_TRANSITION_METAL_ION_HOMEOSTASIS									2.47										5										HAMP;EPB42;S100A9;S100A8;LTF
GO_ALPHA_AMINO_ACID_CATABOLIC_PROCESS				1.415										7										ASPA;ATP2B4;GOT1;IDO2;DDO;ARG2;ADHFE1
GO_RESPONSE_TO_LIPID									3.049										14										HAMP;LRAT;NR1D1;ANKRD1;CRY1;PPBP;KMO;CYP26B1;CYP1A1;CD180;ATP1A3;NR4A3;S100A8;LTF
GO_MITOTIC_CHROMOSOME_CONDENSATION						3.577										4										CDCA5;NCAPD2;NCAPG;NUSAP1
GO_FAT_CELL_DIFFERENTIATION				1.446										13										NR4A2;BMP2;PLCB1;ZFPM2;GPER1;CLIP3;SH3PXD2B;DUSP10;NR4A1;RNASEL;TGFB1I1;LRG1;SFRP1
GO_MITOTIC_G2_M_TRANSITION_CHECKPOINT						1.704										3										BRCA1;CLSPN;CDK1
GO_B_CELL_ACTIVATION							1.92		2.204								7		6								TNFSF13B;CD22;IKZF3;CD79A;ADA;CR2;CD74		CD19;MS4A1;IKZF3;CD22;CD180;TNFSF13B
GO_CELL_CHEMOTAXIS			1.953	2.523									17	18									CXADR;NR4A1;CCR5;ACKR4;EGR3;PDGFRB;CCL11;GREM1;S100A14;BST1;STAP1;LPAR1;LEF1;PRKCQ;AGTR1A;DUSP1;CXCR2	CCR7;S100A14;LEF1;CXCR2;BST1;C3AR1;GREM1;DUSP1;CCR5;ACKR4;CCL11;NR4A1;S100A8;CCL2;PDGFRB;AGTR1A;PRKCQ;MMP28
GO_BONE_TRABECULA_MORPHOGENESIS				1.38										3										SFRP1;GREM1;THBS3
GO_SIGNAL_TRANSDUCTION_INVOLVED_IN_CELL_CYCLE_CHECKPOINT						4.841										8										CDK1;BRCA1;AURKA;CCNB1;E2F8;GTSE1;PLK1;E2F7
GO_MITOTIC_DNA_INTEGRITY_CHECKPOINT						3.715										8										CCND1;CDK1;CCNB1;CLSPN;AURKA;E2F8;GTSE1;E2F7
GO_REGULATION_OF_TRANSPORTER_ACTIVITY				1.515				1.389						15				2						ATP1B2;ABCB1B;SHANK1;KCNE4;SHISA6;KCNE1L;FXYD4;MMP9;CACNG7;HPCA;SHISA9;SNCA;GRIA1;JPH1;AKAP6				CASQ2;RYR2
GO_POSITIVE_REGULATION_OF_LIPID_LOCALIZATION									1.572										3										C3;LRAT;RETN
GO_CARTILAGE_DEVELOPMENT				1.629										13										NPPC;RSPO2;BMP2;WNT7A;HOXA3;MUSTN1;GREM1;HOXB3;SULF2;WNT11;THBS3;TIMP1;ECM1
GO_CHROMATIN_REMODELING_AT_CENTROMERE						3.65										5										CENPI;CENPN;KNL1;CENPA;MIS18BP1
GO_MULTI_CILIATED_EPITHELIAL_CELL_DIFFERENTIATION						4.909										4										DEUP1;PLK4;CCNO;MCIDAS
GO_CHROMOSOME_CONDENSATION						5.369	1.655									7	3									CDCA5;CDK1;NCAPD2;CCNB1;NCAPG2;NCAPG;NUSAP1	CCNB1;CDK1;NUSAP1
GO_BLOOD_VESSEL_MORPHOGENESIS			3.096	2.063									35	30									NR4A1;KLF2;MYO18B;PDGFRB;GREM1;NRCAM;HOXB3;STAB2;PLK2;CXCR2;CTSH;COL4A4;SOX17;ANGPT2;HMOX1;NRARP;EGR3;CCL11;HOXA5;TWIST1;SPHK1;SFRP1;COL3A1;SGCD;LEF1;WNT11;JUN;THBS2;ECM1;ZFPM2;CDH13;ENPP2;TBX4;AGTR1A;BAX	SOX17;ZFPM2;ADGRB2;STAB2;CTSH;LRG1;CDH13;HMOX1;CCL11;THSD7A;CCL2;PDGFRB;WNT7A;ECM1;THBS2;HOXA3;ENPP2;CXCR2;C3AR1;HOXB3;WNT11;LRP2;ANGPT2;HPSE;LEF1;GREM1;NR4A1;BAX;SFRP1;AGTR1A
GO_OSTEOBLAST_PROLIFERATION			1.752						2.47				5						3				LTF;BMP2;GREM1;SFRP1;GATA1						GATA1;NPR3;LTF
GO_NEGATIVE_REGULATION_OF_METAPHASE_ANAPHASE_TRANSITION_OF_CELL_CYCLE					1.395	11.368									4	11									CCNB1;BUB1B;CENPF;PLK1	CENPF;CDC20;BUB1;CCNB1;SPDL1;BUB1B;TTK;PLK1;NDC80;AURKB;MAD2L1
GO_REGULATION_OF_PHOSPHORUS_METABOLIC_PROCESS				1.916		2.434								60		32								CCNG1;GFRA2;BST1;CNTN1;SEMA4C;P2RY12;CLCF1;SNCA;ROS1;LRP8;CEMIP;CDKN2B;GJC2;IQGAP3;CCR7;TPX2;SFRP1;NRG1;PLCB1;CLIP3;DAB1;CCNB2;PIFO;LIF;EGR1;CCL11;MMP9;CDC25C;GDF15;DUSP5;CCL2;HPX;VTN;PDGFRB;WNT7A;SLAMF1;MARVELD3;PDE5A;ARFGEF3;BMP2;DUSP10;GPER1;ENPP2;ICAM1;WNT11;DACT1;MMP8;TNFAIP8L3;CCNF;MST1R;SH2D4A;ATP2B4;FAM129A;DUSP1;TNFRSF19;PTPRT;GREM1;BAX;NTRK3;MAP4K2		CCND1;CCNB2;CCNA2;CLSPN;SSTR4;MUC20;FOXM1;MASTL;NLRC5;CDK1;PSRC1;CCNB1;TPX2;CKS2;AGT;ECT2;CCNO;CDCA2;KIF14;CCNA1;ACTN3;MYOZ1;PBK;TTK;NCAPG2;CENPE;KNL1;FAM83D;SFRP2;CCNF;PLK1;CDKN3
GO_EPITHELIAL_CELL_PROLIFERATION			1.383	1.645									20	20									NR4A1;CDKN2B;PTPRN;BMP2;HMOX1;NRARP;EGR3;KRT4;HTRA1;DUSP10;CCL11;HOXA5;TWIST1;SFRP1;SOX11;JUN;ECM1;CDH13;AGTR1A;BAX	SOX11;HTRA1;LRG1;CDKN2B;IQGAP3;PTPRN;CDH13;HMOX1;CCL11;SULF2;CCL2;ECM1;WNT7A;MARVELD3;BMP2;DUSP10;NR4A1;BAX;SFRP1;AGTR1A
GO_REGULATION_OF_CALCIUM_ION_TRANSPORT				1.897				1.482						15				2						TRPC3;P2RX2;GPER1;HOXA3;JPH1;P2RY12;ICAM1;BAX;HPCA;SNCA;CCL2;PDGFRB;CEMIP;GJC2;AKAP6				CASQ2;RYR2
GO_RESPONSE_TO_CHEMOKINE				1.481										7										CCR7;CXCR2;DUSP1;CCR5;CCL11;ACKR4;CCL2
GO_REGULATION_OF_SPINDLE_CHECKPOINT						2.563										3										CCNB1;NDC80;MAD2L1
GO_REGULATION_OF_CHROMOSOME_SEPARATION					1.842	14.501	2.054								6	15	4								CCNB1;BUB1B;PLK1;ESPL1;CENPE;CENPF	MAD2L1;CENPF;CDC20;BUB1;TACC3;CCNB1;SPDL1;BUB1B;TTK;PLK1;CENPE;ESPL1;NDC80;AURKB;DLGAP5	DLGAP5;CENPE;CENPF;CCNB1
GO_T_CELL_ACTIVATION									2.681										9										RSAD2;SPTA1;CYP26B1;ZBTB16;TNFSF13B;ITGAL;BTLA;PIK3CG;CLEC4A1
GO_NEGATIVE_REGULATION_OF_PROTEOLYSIS					1.395		1.436								11		7								WFDC3;ITIH5;COL4A3;SVIP;A2M;SERPINA3N;ANXA8;TIMP3;SPINK5;ITIH4;AGT		SLPI;STFA2;PBK;BIRC5;PI16;SERPINA7;VTN
GO_CELLULAR_RESPONSE_TO_IONIZING_RADIATION						2.187										5										FIGNL1;SFRP2;ECT2;H2AFX;RAD51
GO_REGULATION_OF_TRANS_SYNAPTIC_SIGNALING				1.656										22										NPY2R;CAR2;SNCA;LRP8;BAIAP3;SNCG;PLCB1;CCL2;WNT7A;GPER1;SYT9;CDC20;CDH1;GRIA1;GRIK4;SLC7A11;SHANK1;SHISA6;SLC8A3;CACNG7;SHISA9;RIMS1
GO_ORGAN_OR_TISSUE_SPECIFIC_IMMUNE_RESPONSE									1.5										2										CAMP;LTF
GO_CALCIUM_ION_TRANSMEMBRANE_TRANSPORT			1.589	2.439									18	20									CACNG7;PLCB1;TMEM37;TRPM5;CCR5;HSPA2;RYR1;CACNA2D3;CEMIP;ATP2C2;SLC8A2;ATP2B4;GRIN2C;CACNB3;GPER1;CASQ2;CACNB1;BAX	P2RY12;CCR5;SNCA;CEMIP;PLCH1;GJC2;ATP2C2;CCR7;PLCB1;AKAP6;GPER1;CACNA2D3;TRPC3;ATP2B4;SLC8A3;BAX;TMEM37;CACNG7;HPCA;JPH1
GO_NEGATIVE_REGULATION_OF_CELL_CYCLE_PHASE_TRANSITION						10.066	1.375									20	6									CCND1;CDC20;CLSPN;E2F8;CENPF;CDK1;AURKA;CCNB1;MAD2L1;SPDL1;GTSE1;BUB1B;PSMB9;TTK;E2F7;NDC80;AURKB;BUB1;BRCA1;PLK1	GPNMB;FHL1;CDK1;CENPF;CCNB1;E2F8
GO_POSITIVE_REGULATION_OF_DNA_METABOLIC_PROCESS						2.114										7										BRCA1;NEK2;FOXM1;NPAS2;H2AFX;AURKB;RAD51
GO_DNA_DEPENDENT_DNA_REPLICATION						2.886										8										POLQ;MCM5;LIG1;E2F8;POLE;MCM2;E2F7;RAD51
GO_SKELETAL_SYSTEM_DEVELOPMENT			1.953	1.79									27	25									HOXB2;GREM1;HOXB3;RSPO2;MUSTN1;HOXB5;RYR1;BMP2;DCHS1;PRELP;THBS3;HOXA5;MSX1;LTF;TWIST1;COL9A2;COL14A1;SFRP1;SOX11;COL3A1;WNT11;COL27A1;ECM1;HOXB7;HOXB6;TBX4;MTHFD1	SOX11;HOXB5;DCHS1;SH3PXD2B;HOXB6;SULF2;MMP9;THBS3;TIMP1;ECM1;WNT7A;RSPO2;BMP2;PRELP;HOXB2;HOXA3;HOXB3;BCAN;WNT11;HOXA2;NPPC;MUSTN1;GREM1;SFRP1;COL9A2
GO_POSITIVE_REGULATION_OF_CELL_CYCLE_ARREST						3.582										7										CDK1;BRCA1;AURKA;CCNB1;E2F8;GTSE1;E2F7
GO_POSITIVE_REGULATION_OF_ORGANELLE_ORGANIZATION						1.544										14										CDCA5;PSRC1;NUSAP1;BRCA1;AURKA;CCNB1;NEK2;UBE2C;PHF19;SPAG5;PLK4;ESPL1;AURKB;DLGAP5
GO_TUBE_DEVELOPMENT			3.426	2.234									52	45									NR4A1;KLF2;MYO18B;PDGFRB;FOXF2;GREM1;DAB1;EDAR;TNC;NRCAM;HOXB3;RSPO2;STAB2;PLK2;CXCR2;CTSH;COL4A4;SOX17;ANGPT2;ASS1;GATA5;BMP2;HMOX1;NRARP;LIF;EGR3;DCHS1;CCL11;HOXA5;TCAP;TWIST1;HLX;SPHK1;SFRP1;SOX11;COL3A1;SGCD;WNT6;LEF1;MTHFD1;WNT11;JUN;THBS2;ECM1;HOXB7;ZFPM2;CDH13;ENPP2;TBX4;SEMA4C;AGTR1A;BAX	SOX11;HLX;SOX17;ZFPM2;ADGRB2;STAB2;DCHS1;CTSH;SEMA4C;LRG1;CDH13;DAB1;HMOX1;LIF;CCL11;THSD7A;CCL2;PDGFRB;ECM1;WNT7A;THBS2;TNC;GPR161;RSPO2;BMP2;HOXA3;ENPP2;CXCR2;C3AR1;HOXB3;ASS1;WNT11;DACT1;LRP2;SLC7A11;ANGPT2;GATA5;HPSE;LEF1;GREM1;NR4A1;BAX;ARG2;SFRP1;AGTR1A
GO_ORGANELLE_LOCALIZATION						6.948	2.029									27	13									CDCA5;ASPM;NUSAP1;CDK1;CENPF;PSRC1;AURKA;CCNB1;NEK2;KIF2C;PLK4;CDCA8;KIF14;SAPCD2;SPDL1;CENPE;NDC80;DLGAP5;KIFC1;FAM83D;ATP2A1;SPAG5;CENPA;KIF22;PLK1;ESPL1;NUF2	DLGAP5;CENPE;CDCA8;KIFC1;SPAG5;ATP2A1;ASPM;CDK1;NUF2;CENPF;GRIA1;CCNB1;NUSAP1
GO_DEOXYRIBONUCLEOTIDE_BIOSYNTHETIC_PROCESS						1.352										2										RRM2;CMPK2
GO_REGULATION_OF_INTRACELLULAR_SIGNAL_TRANSDUCTION									1.338										15										TLR7;CD19;CASQ2;MMP8;ANKRD1;FBLN1;CD22;RCAN2;RASGRP4;HSPA1A;S100A9;PIK3CG;ALOX15;S100A8;LTF
GO_GAMETE_GENERATION						1.711										15										ZBTB16;FANCD2;ASF1B;FIGNL1;ASPM;KNL1;KIFC1;AURKA;CCNB1;CCNA1;MASTL;PLK1;TTK;H2AFX;RACGAP1
GO_REGULATION_OF_MULTI_ORGANISM_PROCESS									2.47										8										OAS3;RSAD2;SIGLECG;MX1;CD180;TRIM10;CAMP;LTF
GO_NEGATIVE_REGULATION_OF_SIGNAL_TRANSDUCTION_IN_ABSENCE_OF_LIGAND									1.444										2										GATA1;HSPA1A
GO_REGULATION_OF_B_CELL_APOPTOTIC_PROCESS							1.436										2										ADA;CD74
GO_RESPONSE_TO_MOLECULE_OF_BACTERIAL_ORIGIN									4.248										10										HAMP;C4B;NR1D1;ANKRD1;PPBP;KMO;CD180;CYP1A1;S100A8;LTF
GO_POSITIVE_REGULATION_OF_LEUKOCYTE_CELL_CELL_ADHESION									1.875										5										SPTA1;ZBTB16;TNFSF13B;BTLA;NR4A3
GO_RESPONSE_TO_ABIOTIC_STIMULUS										1.689										6										CLCA1;TCAP;MB;DTL;NPPA;MAPK10
GO_MICROTUBULE_POLYMERIZATION_OR_DEPOLYMERIZATION						1.567										5										CKAP2;PSRC1;SKA3;KIF2C;KIF18B
GO_REGULATION_OF_B_CELL_RECEPTOR_SIGNALING_PATHWAY									2.47										3										CD19;CD22;PAX5
GO_STEM_CELL_DIVISION						1.406										3										ZBTB16;ASPM;SFRP2
GO_REGULATION_OF_RIBONUCLEASE_ACTIVITY									2.365										2										HSPA1A;OAS3
GO_NEGATIVE_REGULATION_OF_LEUKOCYTE_MIGRATION				1.837										6										PLCB1;HMOX1;DUSP1;GREM1;CCL2;MMP28
GO_CHROMOSOME_MOVEMENT_TOWARDS_SPINDLE_POLE						1.917	1.99									2	2									CENPE;DLGAP5	CENPE;DLGAP5
GO_ESTABLISHMENT_OF_CELL_POLARITY						1.308										5										KIF20B;SAPCD2;SPDL1;CENPA;NDC80
GO_REGULATION_OF_UBIQUITIN_PROTEIN_TRANSFERASE_ACTIVITY						4.004										6										CDC20B;CDC20;UBE2C;MASTL;PLK1;MAD2L1
GO_ION_TRANSMEMBRANE_TRANSPORT				4.339				1.551						56				4						KCNE4;P2RX2;KCNE1L;SCNN1B;P2RY12;CCR5;KCND3;SNCA;CLIC6;CEMIP;PLCH1;GJC2;SLC39A4;ATP2C2;CCR7;SLC6A15;SCN7A;SLC16A7;PLCB1;COX6A2;MMP9;KCNA6;TMC5;AKAP6;ATP1B2;SLC1A2;KCNN2;SLC26A10;GPER1;ATP6V0A4;SLC7A10;CACNA2D3;SLC1A1;GRIA1;LRP2;KCNMA1;SLC7A11;GRIK4;ABCB1B;TRPC3;S100A6;SLC43A2;ATP2B4;SHANK1;SHISA6;SLC8A3;SLC7A8;FXYD4;BAX;CACNG7;SLC41A2;SHISA9;TMEM37;HPCA;JPH1;KCNK13				CASQ2;SLC26A4;RYR2;COX6A2
GO_POSITIVE_REGULATION_OF_DNA_REPAIR						1.7										4										FOXM1;BRCA1;H2AFX;NPAS2
GO_PURINERGIC_NUCLEOTIDE_RECEPTOR_SIGNALING_PATHWAY				3.258										6										GPR171;P2RX2;P2RY12;P2RY13;P2RY14;GPR34
GO_REGULATION_OF_LEUKOCYTE_CHEMOTAXIS				1.798										9										CCR7;S100A14;CXCR2;BST1;C3AR1;GREM1;DUSP1;CCL2;MMP28
GO_CELL_CYCLE_G1_S_PHASE_TRANSITION						6.227	1.706									16	7									CCND1;CDK1;MCM5;RRM2;E2F7;CCNA2;KIF14;FAM83D;AURKA;CCNB1;CCNA1;E2F8;GTSE1;POLE;MCM2;CDKN3	CYP1A1;GPNMB;FHL1;CCNB1;CDK1;RRM2;E2F8
GO_GLIOGENESIS			1.385	2.898									16	20									MXRA8;DUSP10;S100B;BMP2;NTRK3;PENK;LIF;DAB1;ERBB3;ASPA;SOX11;TRP73;STAP1;LPAR1;GAP43;LEF1	SOX11;P2RY12;CLCF1;GJC2;RNF112;NRG1;DAB1;LIF;CCL2;VTN;NCMAP;ASPA;BMP2;DUSP10;LRP2;SLC8A3;LEF1;S100A8;BACE2;NTRK3
GO_FOREBRAIN_DEVELOPMENT				1.948										21										KIRREL3;H2AFX;P2RY12;JAKMIP1;LRP8;DNAH5;NRG1;PLCB1;DAB1;WNT7A;SLC1A2;NR4A2;BMP2;CDH1;BCAN;LRP2;SLC7A11;ATP2B4;SLC8A3;LEF1;BAX
GO_POSITIVE_REGULATION_OF_NERVOUS_SYSTEM_DEVELOPMENT					1.905										18										KIT;DISC1;CDH4;GDF6;SLITRK6;NTN1;TENM4;CHODL;DBN1;NRXN1;LRRN1;LRRC4B;TREM2;ASPM;TRIM67;BMP6;SEMA3A;AGT
GO_DEFENSE_RESPONSE_TO_BACTERIUM									2.991										7										HAMP;SIGLECG;PPBP;S100A9;CAMP;S100A8;LTF
GO_EMBRYONIC_ORGAN_MORPHOGENESIS			1.533										17										MSX1;HOXB7;HOXB2;SOX17;HOXB5;HOXB6;TWIST1;LRIG3;TCAP;HLX;FOXF2;ATP6V1B1;SOX11;HOXB3;WNT11;MTHFD1;HOXA5
GO_CELL_CYCLE_G2_M_PHASE_TRANSITION						12.22	1.703									23	7									CCND1;CCNB2;CCNA2;CLSPN;FOXM1;MASTL;CENPF;CDK1;AURKA;CCNB1;TPX2;NEK2;PLK4;MELK;CIT;KIF14;GTSE1;PSMB9;WNT10B;AURKB;BRCA1;PLK1;HMMR	HMMR;FHL1;CDK1;TPX2;CENPF;CCNB1;CCNB2
GO_REGULATION_OF_CELLULAR_COMPONENT_MOVEMENT			2.684	2.234									47	43									HCN4;CYGB;PDGFRB;GREM1;GPER1;S100A14;PLK2;CXCR2;CTSH;ANGPT2;BMP2;CEMIP;HMOX1;ERBB3;PTPRT;ITGA2B;DUSP10;CCL11;FBLN1;IGSF10;ADAMTS1;HAS1;TWIST1;NTRK3;SPHK1;LGR6;NRG2;BST1;SFRP1;COL3A1;DDR2;LEF1;CNIH2;WNT11;JUN;DUSP1;ECM1;PLCB1;RHOF;DSC2;CDH13;ENPP2;STAP1;LPAR1;DRC1;SEMA4C;PLXNC1	EPB41L4B;BST1;P2RY12;CTSH;SEMA4C;CEMIP;ARHGEF39;ADAMTS1;CCR7;NRG1;PLCB1;CDH13;HMOX1;IGSF10;CCL11;MMP9;CCL2;PDGFRB;TIMP1;VTN;ECM1;MMP28;WNT7A;MARVELD3;BMP2;LAMC2;S100A14;DUSP10;GPER1;ENPP2;CXCR2;C3AR1;ICAM1;CDH1;WNT11;HAS1;ANGPT2;LEF1;DUSP1;PTPRT;GREM1;NTRK3;SFRP1
GO_POSITIVE_REGULATION_OF_TRANSMEMBRANE_RECEPTOR_PROTEIN_SERINE_THREONINE_KINASE_SIGNALING_PATHWAY				1.412										8										SOX11;RNF165;BMP2;GOT1;LRG1;TGFB1I1;GDF15;CDKN2B
GO_POSITIVE_REGULATION_OF_NUCLEAR_DIVISION						3.196										6										CDCA5;NUSAP1;AURKA;UBE2C;ESPL1;DLGAP5
GO_CATION_TRANSPORT			2.054	4.757				1.538					49	59				4					HCN4;ACE2;KCNE4;KCNMA1;PDGFRB;GPER1;GRAMD2;CASQ2;CACNG7;HOMER2;KCNK13;CCR5;ATP1B2;RYR1;CEMIP;ATP2C2;NKAIN1;SYT5;GRIN2C;SLC6A17;NLGN1;ATP2B4;KCNN2;TRPM5;LTF;HSPA2;TWIST1;ACTN2;SYT15;ATP6V1B1;ASIC2;NLGN2;CNIH2;SCN7A;CACNB1;TMEM37;NMUR1;PLCB1;SLC7A8;SLC8A2;SCNN1B;CACNB3;DLG4;KCNB1;ATP6V0A4;NPY2R;CACNA2D3;SYT6;BAX	NPY2R;KCNE4;SLC22A18;P2RX2;KCNE1L;CNTN1;SCNN1B;P2RY12;CCR5;KCND3;SNCA;CEMIP;PLCH1;GJC2;SLC35G1;SLC39A4;SNCG;ATP2C2;CCR7;SLC6A15;SCN7A;PLCB1;COX6A2;MMP9;KCNA6;CCL2;PDGFRB;HPX;AKAP6;ATP1B2;KCNN2;GPER1;HOXA3;SYT9;ATP6V0A4;SLC7A10;ICAM1;CACNA2D3;SLC1A1;GRIA1;LRP2;KCNMA1;SLC5A1;TRPC3;ATP2B4;SHANK1;NKAIN1;SHISA6;SLC8A3;SLC7A8;FXYD4;BAX;CACNG7;SLC41A2;SHISA9;TMEM37;HPCA;JPH1;KCNK13				LTF;CASQ2;RYR2;COX6A2
GO_TISSUE_HOMEOSTASIS								1.551										2										LTF;TFF2
GO_G_PROTEIN_COUPLED_PURINERGIC_NUCLEOTIDE_RECEPTOR_SIGNALING_PATHWAY				3.258										5										GPR171;P2RY12;P2RY13;P2RY14;GPR34
GO_REGULATION_OF_CATION_TRANSMEMBRANE_TRANSPORT			1.479	2.31					1.746				18	20					6				KCNN2;CACNG7;ATP1B2;HSPA2;TWIST1;ACTN2;CEMIP;KCNE4;ATP2B4;CACNB3;DLG4;GPER1;NLGN2;CNIH2;CACNB1;CASQ2;NLGN1;BAX	KCNE4;KCNE1L;SNCA;CEMIP;GJC2;MMP9;AKAP6;ATP1B2;KCNN2;GPER1;GRIA1;ATP2B4;SHANK1;SHISA6;FXYD4;BAX;CACNG7;HPCA;SHISA9;JPH1					CD19;HAMP;CASQ2;KEL;PIK3CG;RYR2
GO_ANTIGEN_PROCESSING_AND_PRESENTATION_OF_PEPTIDE_ANTIGEN						3.113	1.946									9	6									KIF11;KIF4;TAP1;KIF2C;KIF22;PSMB9;RACGAP1;CENPE;KIF15	CENPE;KIF4;KIF11;H2-EB2;H2-OB;CD74
GO_NEGATIVE_REGULATION_OF_NUCLEAR_DIVISION						9.181										11										CENPF;CDC20;BUB1;CCNB1;SPDL1;BUB1B;TTK;PLK1;NDC80;AURKB;MAD2L1
GO_SECRETION					1.905				4.753						36				23						KIT;CTSS;LCN2;CLEC4N;ANO1;CD55;IGF1;LGALS3;ADCY8;SERPINA3N;OLR1;TIMP3;HP;BMP6;SPP1;SLC44A4;CACNA1G;A2M;NRXN1;OTOF;APBA2;INHBA;PPBP;SVIP;PCSK6;C1QTNF3;SSC5D;STX11;ITIH4;FERMT1;CD33;ISLR;CLEC5A;GLP1R;EAR1;AGT				RSAD2;TFF2;PPBP;LRMP;TNFSF13B;PIK3CG;LTF;NR1D1;ANKRD1;KMO;CD22;CAMP;NPR3;HK3;CRY1;HSPA1A;S100A9;ITGAL;C3;RETN;MMP8;NR4A3;S100A8
GO_POSITIVE_REGULATION_OF_SEQUESTERING_OF_CALCIUM_ION								3.108	1.898									2	2									CASQ2;RYR2	RYR2;CASQ2
GO_CARDIAC_CHAMBER_MORPHOGENESIS								2.919		2.468								3		3								TNNI3;RYR2;TNNC1		MYBPC3;TNNT2;MYH6
GO_BRANCHING_MORPHOGENESIS_OF_AN_EPITHELIAL_TUBE			1.856										12										CTSH;HOXB7;BMP2;NRARP;GREM1;TNC;DCHS1;WNT6;LEF1;CCL11;RSPO2;HOXA5
GO_REGULATION_OF_UBIQUITIN_PROTEIN_LIGASE_ACTIVITY						6.042										6										CDC20B;CDC20;UBE2C;MASTL;PLK1;MAD2L1
GO_ANIMAL_ORGAN_REGENERATION						1.397										4										CCND1;CCNA2;AURKA;CDK1
GO_POSITIVE_REGULATION_OF_DEVELOPMENTAL_PROCESS			3.611	3.695									64	62									PDGFRB;DAB1;GREM1;GPER1;NRCAM;LPL;PLK2;CXCR2;CACNG7;CTSH;L1CAM;H2AFY2;ANGPT2;SOX17;GATA5;EGR1;BMP2;HMOX1;EGR3;PDE5A;LIF;ERBB3;SCGB3A1;FOXS1;GATA1;TRP73;WIF1;DUSP10;CCL11;HOXA5;LTF;TWIST1;NTRK3;HLX;SPHK1;RIMS1;SFRP1;ASPA;SOX11;ASIC2;WNT6;NEK5;DDR2;LEF1;NLGN2;JUN;THBS2;LRRTM3;ECM1;JAKMIP1;PLCB1;HOXB7;S100B;CAR2;ZFPM2;FNDC5;ENPP2;DLG4;TGFB1I1;LPAR1;NLGN1;AGTR1A;PLXNC1;BAX	SOX11;HLX;SOX17;ZFPM2;ADGRB2;SH3PXD2B;CNTN1;CTSH;P2RY12;JAKMIP1;CAR2;CLCF1;LRG1;LRP8;GJC2;IQGAP3;H2AFY2;RNF112;SFRP1;NRG1;PLCB1;HMOX1;DAB1;LIF;EGR1;CCL11;GDF15;PDGFRB;NCMAP;SCGB3A1;AGTR1A;ECM1;AKAP6;WNT7A;L1CAM;ASPA;PDE5A;BMP2;DUSP10;GPER1;ENPP2;CXCR2;CDC20;C3AR1;LRP2;ANGPT2;PLS1;FST;NPPC;GATA5;HPSE;SHANK1;LEF1;GREM1;BAX;ARG2;TGFB1I1;LPL;NTRK3;CACNG7;RIMS1;THBS2
GO_IMMUNE_RESPONSE_REGULATING_CELL_SURFACE_RECEPTOR_SIGNALING_PATHWAY							2.419		1.963								10		7								BTLA;CLEC12B;PAX5;CD22;FCGR4;H2-EB2;ADA;CD79A;CR2;MUC20		CD19;CD22;BTLA;ERMAP;PAX5;NR4A3;CLEC4A1
GO_DNA_REPLICATION						6.921										17										PCLAF;CHAF1A;CDK1;POLQ;MCM5;RRM2;ESCO2;LIG1;CCNA2;CLSPN;BRCA1;E2F8;POLE;MCM2;MCIDAS;E2F7;RAD51
GO_VIRAL_GENOME_REPLICATION									1.997										4										OAS3;MX1;RSAD2;LTF
GO_CELL_CYCLE_CHECKPOINT						12.159										21										CCND1;CDC20;CLSPN;E2F8;H2AFX;CENPF;CDK1;AURKA;CCNB1;MAD2L1;KNTC1;SPDL1;GTSE1;BUB1B;TTK;E2F7;NDC80;AURKB;BUB1;BRCA1;PLK1
GO_WOUND_HEALING				2.277										27										GP6;F5;GP5;ZFPM2;P2RX2;EPB41L4B;P2RY12;NRG1;HMOX1;TREML1;SCUBE1;PDGFRB;TIMP1;VTN;WNT7A;TNC;GP1BA;DUSP10;SLC7A11;PRKCQ;CD177;TRPC3;GATA5;MYL9;HPSE;MUSTN1;S100A8
GO_REGULATION_OF_TRANSMEMBRANE_RECEPTOR_PROTEIN_SERINE_THREONINE_KINASE_SIGNALING_PATHWAY				1.33										13										FST;SOX11;RNF165;BMP2;GOT1;HTRA1;GREM1;LRG1;TGFB1I1;GDF15;SFRP1;LRP2;CDKN2B
GO_BICARBONATE_TRANSPORT						1.406										3										SLC4A1;SLC26A4;CAR12
GO_MUSCLE_HYPERTROPHY									1.4	2.7									3	3									NR4A3;HAMP;RYR2	NPPA;TCAP;MYH6
GO_POSITIVE_REGULATION_OF_CELL_ACTIVATION									1.761										6										SPTA1;ZBTB16;TNFSF13B;BTLA;MMP8;NR4A3
GO_POSITIVE_REGULATION_OF_RESPONSE_TO_DNA_DAMAGE_STIMULUS						1.807										5										BRCA1;FOXM1;NPAS2;ANKLE1;H2AFX
GO_MODIFICATION_DEPENDENT_MACROMOLECULE_CATABOLIC_PROCESS						1.917										15										CDK1;UHRF1;CDC20;KIF14;AURKA;CCNB1;CCNF;UBE2C;BUB1B;PBK;PSMB9;PLK1;WNT10B;AURKB;MAD2L1
GO_POSITIVE_REGULATION_OF_CALCIUM_ION_TRANSPORT_INTO_CYTOSOL				2.036										7										TRPC3;P2RX2;GPER1;BAX;SNCA;CEMIP;AKAP6
GO_POSITIVE_REGULATION_OF_GLIAL_CELL_DIFFERENTIATION				1.403										5										RNF112;ASPA;BMP2;LIF;CLCF1
GO_DIVALENT_INORGANIC_CATION_HOMEOSTASIS			2.235	3.164				1.714	1.952				27	29				3	8				GPER1;S100A14;TMEM178;CXCR2;CASQ2;CCR5;RYR1;CSRP3;CEMIP;ATP2C2;GRIN2C;CCL11;ATP2B4;C1QTNF1;ATP6V1B1;SGCD;ACKR4;PLCB1;SLC8A2;GOT1;SV2A;CACNB3;DLG4;LPAR1;NPY2R;AGTR1A;BAX	NPY2R;P2RX2;CCR5;GPR20;SNCA;CEMIP;PLCH1;SLC35G1;SLC39A4;ATP2C2;CCR7;PLCB1;CCL11;AKAP6;S100A14;GPER1;HOXA3;CXCR2;C3AR1;GRIA1;TRPC3;ATP2B4;GOT1;SLC8A3;ACKR4;S100A8;BAX;JPH1;AGTR1A				CASQ2;TNNI3;RYR2	CD19;CASQ2;S100A9;KEL;TNNI3;PIK3CG;RYR2;S100A8
GO_INTRACELLULAR_RECEPTOR_SIGNALING_PATHWAY									1.989										6										NR1D1;CRY1;CYP26B1;HSPA1A;NR4A3;ALOX15
GO_NEGATIVE_REGULATION_OF_CELLULAR_COMPONENT_ORGANIZATION					1.637	2.595									19	18									H1FX;CCNB1;IGF1;BUB1B;LGALS3;ESPL1;LINGO1;SPP1;NTN1;SEMA6C;FEZ1;SVIP;PLK1;EFNB3;CENPF;SEMA3A;PRAG1;VILL;PIF1	CKAP2;CENPF;CDC20;BUB1;KIF14;BRCA1;CCNB1;NEK2;CCNF;SPDL1;BUB1B;TTK;MCM2;PLK1;ESPL1;NDC80;AURKB;MAD2L1
GO_REGULATION_OF_MUSCLE_ADAPTATION									1.444										3										NR4A3;HAMP;TNNC1
GO_REGULATION_OF_G_PROTEIN_COUPLED_RECEPTOR_SIGNALING_PATHWAY				2.18										12										KCTD8;RGS18;GPR27;ATP2B4;RASGRP4;PLCB1;BICD1;GPER1;RGS6;SNCA;RGS5;RGS8
GO_IMMUNOGLOBULIN_SECRETION									1.699										2										CD22;TNFSF13B
GO_MEIOSIS_I_CELL_CYCLE_PROCESS						3.472										8										FANCD2;AURKA;CKS2;CCNA1;RAD54B;PLK1;ESPL1;RAD51
GO_MIDBODY_ABSCISSION						1.352										2										KIF20A;CEP55
GO_CENTRIOLE_ASSEMBLY						3.275										5										STIL;BRCA1;PLK4;MCIDAS;DEUP1
GO_DNA_STRAND_ELONGATION_INVOLVED_IN_DNA_REPLICATION						1.398										2										LIG1;POLE
GO_HEART_MORPHOGENESIS			2.444					3.195		3.792			18					4		5			MSX1;TCAP;SOX17;GATA5;TWIST1;RYR1;BMP2;ACTC1;ADAMTS1;ZFPM2;SOX11;DCHS1;NPY1R;WNT11;JUN;SYNPO2L;NPY2R;MYOM2					TNNI3;RYR2;TNNC1;ANKRD1		TCAP;ACTC1;TNNT2;MYH6;MYBPC3
GO_RESPIRATORY_SYSTEM_DEVELOPMENT			1.806										14										CTSH;MSC;ASS1;KLF2;PDGFRB;ZFPM2;LIF;TNC;SOX11;LEF1;TBX4;WNT11;RSPO2;HOXA5
GO_REGULATION_OF_LIPID_METABOLIC_PROCESS									1.939										7										CD19;NR1D1;ANKRD1;C3;CYP1A1;PIK3CG;NR4A3
GO_VENTRICULAR_CARDIAC_MUSCLE_CELL_DIFFERENTIATION							1.436										2										CCNB1;CDK1
GO_POSITIVE_REGULATION_OF_ION_TRANSPORT				1.8										16										ATP1B2;ABCB1B;TRPC3;NPY2R;P2RX2;GPER1;KCNE1L;CNTN1;P2RY12;BAX;SNCA;CCL2;PDGFRB;CEMIP;GJC2;AKAP6
GO_PROTEIN_POLYMERIZATION									1.526										5										CASQ2;SPTA1;MX1;HSPA1A;ALOX15
GO_HOMOTYPIC_CELL_CELL_ADHESION			1.793										8										CXADR;MEGF10;C1QTNF1;MYL9;DSC2;GATA1;ITGA2B;PRKCQ
GO_REGULATION_OF_GLIAL_CELL_DIFFERENTIATION			1.455	2.066									7	8									BMP2;NTRK3;LIF;DAB1;ASPA;TRP73;DUSP10	RNF112;ASPA;BMP2;DUSP10;DAB1;LIF;CLCF1;NTRK3
GO_CARDIAC_CHAMBER_DEVELOPMENT								2.711		2.164								3		3								TNNI3;RYR2;TNNC1		MYBPC3;TNNT2;MYH6
GO_DRUG_CATABOLIC_PROCESS				1.948										9										COLQ;CYP3A13;CYP2S1;NT5E;GPX3;MOXD1;CTSH;SNCA;HBA-A2
GO_ESTABLISHMENT_OF_SPINDLE_ORIENTATION						2.834										4										SPDL1;SAPCD2;NDC80;CENPA
GO_BASE_EXCISION_REPAIR						2.285										4										LIG1;POLQ;POLE;NEIL3
GO_ODONTOGENESIS_OF_DENTIN_CONTAINING_TOOTH			2.431										10										MSX1;CAR2;BMP2;EDAR;TNC;HTRA1;WNT6;LEF1;RSPO2;BAX
GO_PROTEIN_LOCALIZATION_TO_CELL_CORTEX						1.651										2										ANLN;SAPCD2
GO_POSITIVE_REGULATION_OF_WNT_SIGNALING_PATHWAY						1.319										6										RSPO4;ASPM;DEPDC1B;SFRP2;PSMB9;WNT10B
GO_NEGATIVE_REGULATION_OF_VIRAL_PROCESS									3.142										5										OAS3;RSAD2;MX1;TRIM10;LTF
GO_NEUROINFLAMMATORY_RESPONSE									1.841										3										TLR7;MMP8;MMP3
GO_COAGULATION				1.602										17										GP6;TRPC3;GATA5;F5;MYL9;HPSE;GP5;P2RX2;ZFPM2;GP1BA;TREML1;P2RY12;SCUBE1;VTN;SLC7A11;PRKCQ;CD177
GO_DRUG_TRANSPORT				1.378										12										SNCG;NPY2R;SLC1A2;SLC22A18;SYT9;SLC7A10;CAR2;SLC1A1;SNCA;LRP2;SLC7A11;HBA-A2
GO_NEGATIVE_REGULATION_OF_TRANSPORT									2.031										8										HAMP;RSAD2;CASQ2;TFF2;CRY1;CD22;HSPA1A;KEL
GO_DNA_DAMAGE_RESPONSE_SIGNAL_TRANSDUCTION_RESULTING_IN_TRANSCRIPTION						1.313										2										FOXM1;BRCA1
GO_REGULATION_OF_GLIOGENESIS				2.727										12										SOX11;RNF112;ASPA;BMP2;DUSP10;DAB1;LIF;P2RY12;CLCF1;NTRK3;LRP2;GJC2
GO_POSITIVE_REGULATION_OF_SPINDLE_CHECKPOINT						1.917										2										NDC80;MAD2L1
GO_CENTROMERE_COMPLEX_ASSEMBLY						5.436	2.581									7	4									CENPI;CENPN;CENPF;KNL1;CENPA;CENPE;MIS18BP1	CENPE;MIS18BP1;CENPM;CENPF
GO_CELLULAR_RESPONSE_TO_ESTROGEN_STIMULUS				1.38										3										SERPINB9B;SFRP1;ARID5A
GO_POSITIVE_REGULATION_OF_TOLL_LIKE_RECEPTOR_SIGNALING_PATHWAY									1.699										2										RSAD2;LTF
GO_NEGATIVE_REGULATION_OF_CELL_MORPHOGENESIS_INVOLVED_IN_DIFFERENTIATION					1.41										6										SPP1;NTN1;EFNB3;SEMA6C;LINGO1;SEMA3A
GO_SARCOPLASMIC_RETICULUM_CALCIUM_ION_TRANSPORT								2.711	1.435									2	2									CASQ2;RYR2	RYR2;CASQ2
GO_REGULATION_OF_CARDIAC_CONDUCTION			1.432					2.199	1.699				7					2	3				CXADR;ACE2;ATP1B2;RYR1;SLC8A2;ATP2B4;CASQ2					CASQ2;RYR2	RYR2;CASQ2;ATP1A3
GO_REGULATION_OF_CHROMOSOME_SEGREGATION					1.395	20.472	2.923								6	22	6								CCNB1;BUB1B;PLK1;ESPL1;CENPE;CENPF	CDCA5;CDC20;RACGAP1;CENPF;TACC3;CCNB1;KIF2C;NEK2;ECT2;MAD2L1;SPDL1;BUB1B;TTK;CENPE;NDC80;AURKB;KNSTRN;DLGAP5;BUB1;SPAG5;PLK1;ESPL1	DLGAP5;CENPE;SPAG5;CENPF;CCNB1;ECT2
GO_ANTIGEN_PROCESSING_AND_PRESENTATION_OF_PEPTIDE_OR_POLYSACCHARIDE_ANTIGEN_VIA_MHC_CLASS_II						3.351	3.115									7	6									KIF11;KIF15;KIF4;KIF2C;KIF22;CENPE;RACGAP1	CENPE;KIF4;KIF11;H2-EB2;H2-OB;CD74
GO_NEGATIVE_REGULATION_OF_DENDRITIC_SPINE_DEVELOPMENT			1.325										3										FSTL4;NLGN1;PLK2
GO_NEGATIVE_REGULATION_OF_MICROTUBULE_POLYMERIZATION				1.438										3										SNCA;CLIP3;TUBB4A
GO_ESTABLISHMENT_OF_ORGANELLE_LOCALIZATION						5.252	1.77									20	10									CDCA5;NUSAP1;CENPF;PSRC1;CCNB1;KIF2C;CDCA8;KIF14;SAPCD2;SPDL1;CENPE;NDC80;DLGAP5;KIFC1;FAM83D;SPAG5;CENPA;KIF22;ESPL1;NUF2	DLGAP5;CENPE;CDCA8;KIFC1;SPAG5;NUF2;CENPF;GRIA1;CCNB1;NUSAP1
GO_ORGAN_GROWTH			1.328										12										CXADR;ECM1;DUSP6;HLX;PDGFRB;ZFPM2;COL14A1;TRP73;DDR2;THBS3;COL27A1;RSPO2
GO_MICROTUBULE_ORGANIZING_CENTER_ORGANIZATION						7.423										13										PCLAF;KIF11;CDK1;STIL;BRCA1;AURKA;NEK2;CCNF;SGO1;PLK4;PLK1;MCIDAS;DEUP1
GO_POSITIVE_REGULATION_OF_CYCLIN_DEPENDENT_PROTEIN_KINASE_ACTIVITY						2.588										4										CCND1;CCNB1;CKS2;PSRC1
GO_SPINDLE_MIDZONE_ASSEMBLY						3.256										3										AURKB;KIF4;RACGAP1
GO_PURINERGIC_RECEPTOR_SIGNALING_PATHWAY				2.416										6										GPR171;P2RX2;P2RY12;P2RY13;P2RY14;GPR34
GO_HISTONE_PHOSPHORYLATION						3.327										5										CDK1;CCNA2;AURKA;CCNB1;AURKB
GO_POSITIVE_REGULATION_OF_CELL_DIVISION						2.776										6										KIF20B;AURKB;KIF14;ECT2;CIT;RACGAP1
GO_TUBE_MORPHOGENESIS			3.888	2.063									47	38									NR4A1;KLF2;MYO18B;PDGFRB;GREM1;EDAR;TNC;NRCAM;HOXB3;RSPO2;STAB2;PLK2;CXCR2;CTSH;COL4A4;SOX17;ANGPT2;BMP2;HMOX1;NRARP;EGR3;DCHS1;CCL11;HOXA5;TCAP;TWIST1;HLX;SPHK1;SFRP1;SOX11;COL3A1;SGCD;WNT6;LEF1;MTHFD1;WNT11;JUN;THBS2;ECM1;HOXB7;ZFPM2;CDH13;ENPP2;TBX4;SEMA4C;AGTR1A;BAX	SOX11;HLX;SOX17;ZFPM2;ADGRB2;STAB2;DCHS1;CTSH;SEMA4C;LRG1;CDH13;HMOX1;CCL11;THSD7A;CCL2;PDGFRB;WNT7A;ECM1;THBS2;TNC;RSPO2;BMP2;HOXA3;ENPP2;CXCR2;C3AR1;HOXB3;WNT11;DACT1;LRP2;ANGPT2;HPSE;LEF1;GREM1;NR4A1;BAX;SFRP1;AGTR1A
GO_RESPONSE_TO_ALKALOID								1.94										2										CASQ2;RYR2
GO_POSITIVE_REGULATION_OF_ENDOTHELIAL_CELL_PROLIFERATION			2.185	1.455									10	8									ECM1;NR4A1;BMP2;EGR3;HMOX1;NRARP;CDH13;CCL11;JUN;AGTR1A	BMP2;HMOX1;CDH13;NR4A1;CCL11;LRG1;AGTR1A;ECM1
GO_CYTOKINETIC_PROCESS						5.752	1.77									7	3									KIF20B;KIF20A;ANLN;ECT2;CEP55;AURKB;RACGAP1	CEP55;ANLN;ECT2
GO_ENDOCARDIAL_CUSHION_MORPHOGENESIS			1.509										5										MSX1;GATA5;TWIST1;BMP2;DCHS1
GO_MEMBRANE_DISASSEMBLY						3.667	2.581									4	3									CCNB1;CDK1;PLK1;CCNB2	CCNB1;CDK1;CCNB2
GO_MUSCLE_HYPERTROPHY_IN_RESPONSE_TO_STRESS										4.105										3										NPPA;TCAP;MYH6
GO_POSITIVE_REGULATION_OF_TYPE_I_INTERFERON_MEDIATED_SIGNALING_PATHWAY						1.449										2										NLRC5;ZBP1
GO_SPINDLE_ASSEMBLY_INVOLVED_IN_MEIOSIS						2.187										2										AURKA;ASPM
GO_ODONTOGENESIS			2.383										12										MSX1;TWIST1;CAR2;BMP2;ADAMTS5;EDAR;TNC;HTRA1;WNT6;LEF1;RSPO2;BAX
GO_NEGATIVE_REGULATION_OF_VIRAL_GENOME_REPLICATION									2.991										4										OAS3;RSAD2;MX1;LTF
GO_CELLULAR_RESPONSE_TO_ORGANIC_CYCLIC_COMPOUND								1.634	2.653									3	10									CASQ2;ANKRD1;RYR2	HAMP;CASQ2;NR1D1;ANKRD1;CRY1;CYP1A1;PIK3CG;ATP1A3;RYR2;NR4A3
GO_G1_DNA_DAMAGE_CHECKPOINT						4.182										7										CCND1;CDK1;AURKA;CCNB1;E2F8;GTSE1;E2F7
GO_BONE_MINERALIZATION			1.432						1.338				9						3				ECM1;LTF;TWIST1;BMP2;GREM1;GATA1;DDR2;WNT11;RSPO2						GATA1;ALOX15;LTF
GO_RENAL_SYSTEM_DEVELOPMENT			4.315	3.716									25	23									GCNT1;PDGFRB;GREM1;KIRREL3;CXCR2;CTSH;COL4A4;SOX17;ANGPT2;ASS1;EGR1;BMP2;LIF;TRP73;DCHS1;ADAMTS1;SFRP1;SOX11;CEP55;WNT6;WNT11;HOXB7;CAR2;AGTR1A;BAX	SOX11;KIRREL3;SOX17;DCHS1;CTSH;CAR2;ADAMTS1;LIF;EGR1;MMP9;SULF2;PDGFRB;GCNT1;BMP2;CXCR2;ASS1;WNT11;ANGPT2;GREM1;BAX;ARG2;SFRP1;AGTR1A
GO_REGULATION_OF_MITOTIC_CENTROSOME_SEPARATION						1.811										2										KIF11;NEK2
GO_CHORIONIC_TROPHOBLAST_CELL_DIFFERENTIATION						2.187										2										E2F8;E2F7
GO_NEGATIVE_REGULATION_OF_CELL_GROWTH					1.637										9										SPP1;CDKN1A;NTN1;INHBA;CDKN2C;ENPP1;SEMA6C;SEMA3A;AGT
GO_TOLL_LIKE_RECEPTOR_4_SIGNALING_PATHWAY									1.444										2										NR1D1;LTF
GO_REGULATION_OF_B_CELL_ACTIVATION							1.77		1.785								5		4								TNFSF13B;CD22;IKZF3;ADA;CD74		CD19;TNFSF13B;IKZF3;CD22
GO_POSITIVE_REGULATION_OF_MULTICELLULAR_ORGANISMAL_PROCESS			1.875	2.816	1.388				1.4				67	69	34				15				ACE2;PENK;PDGFRB;DAB1;GREM1;AFAP1L2;GPER1;NRCAM;LPL;PLK2;CXCR2;CACNG7;CTSH;L1CAM;H2AFY2;ANGPT2;CARD9;SOX17;EGR1;BMP2;HMOX1;GATA5;PDE5A;LIF;EGR3;ERBB3;FOXS1;GATA1;TRP73;DUSP10;CCL11;PRKCQ;HOXA5;C1QTNF1;LTF;TWIST1;NTRK3;HLX;SPHK1;RIMS1;ASPA;SOX11;ASIC2;WNT6;DDR2;LEF1;NLGN2;WNT11;JUN;THBS2;LRRTM3;ECM1;PLCB1;HOXB7;S100B;CAR2;ZFPM2;ENPP2;CACNB3;DLG4;TGFB1I1;LPAR1;NPY2R;NLGN1;AGTR1A;PLXNC1;BAX	SOX11;NPY2R;HLX;SOX17;ZFPM2;ADGRB2;SH3PXD2B;EPB41L4B;CNTN1;CTSH;P2RY12;NTRK3;CAR2;CLCF1;LRG1;LRP8;GJC2;IQGAP3;CCR7;H2AFY2;RNF112;NRG1;PLCB1;HMOX1;DAB1;LIF;EGR1;CCL11;SULF2;MMP9;PDGFRB;NCMAP;ECM1;AKAP6;WNT7A;L1CAM;THBS2;ASPA;PDE5A;BMP2;DUSP10;GPER1;ENPP2;CXCR2;CDC20;C3AR1;ICAM1;WNT11;SLC1A1;LRP2;MMP8;ANGPT2;PRKCQ;PLS1;FST;NPPC;TRPC3;GATA5;HPSE;SHANK1;LEF1;GREM1;BAX;CACNG7;TGFB1I1;CHRM3;LPL;RIMS1;A…	KIT;LCN2;CLEC4N;CCNB1;IGF1;GPIHBP1;MFAP2;DBN1;LRRC4B;BMP6;SPP1;NELL1;DISC1;NTN1;TENM4;NRXN1;INHBA;APLNR;CDH4;SLITRK6;CHODL;C1QTNF3;LRRN1;GDPD2;ASPM;TRIM67;SEMA3A;CXCL17;FERMT1;GDF6;SPON2;CLEC5A;TREM2;AGT				TLR7;GATA1;HAMP;RSAD2;RYR2;ANKRD1;CYP26B1;ZBTB16;HSPA1A;S100A9;C3;RETN;MMP8;NR4A3;LTF
GO_POSITIVE_REGULATION_OF_CATALYTIC_ACTIVITY				1.469		2.138								49		27								RASGRP4;SH3PXD2B;CTSH;P2RY12;SNCA;RACGAP1;LRP8;CEMIP;ARHGAP42;IQGAP3;CCR7;TPX2;SFRP1;NRG1;PLCB1;DAB1;PIFO;EGR1;CCL11;RGS6;GDF15;DUSP5;CCL2;PDGFRB;ATP1B2;RGS18;NR4A2;PDE5A;BMP2;GPER1;CDC20;ELMOD1;ICAM1;UBE2C;WNT11;RGS5;RGS8;PRKCQ;TNFAIP8L3;MST1R;ATP2B4;GREM1;S100A8;BAX;HPCA;NTRK3;MAP4K2;AGTR1A;RASGRP3		CCND1;CDC20;DEPDC1B;MYL3;CLSPN;MUC20;UBE2C;MASTL;ARHGAP11A;RACGAP1;CDK1;UHRF1;PSRC1;CCNB1;TPX2;CKS2;NEK2;AGT;ECT2;CDC20B;DEPDC1A;KIF14;NCAPG2;CENPE;AURKB;SFRP2;PLK1
GO_REGULATION_OF_DNA_METABOLIC_PROCESS						1.809										9										FIGNL1;POLQ;BRCA1;NEK2;FOXM1;NPAS2;H2AFX;AURKB;RAD51
GO_POSITIVE_REGULATION_OF_RELEASE_OF_SEQUESTERED_CALCIUM_ION_INTO_CYTOSOL				1.446										5										GPER1;BAX;SNCA;CEMIP;AKAP6
GO_MODULATION_OF_EXCITATORY_POSTSYNAPTIC_POTENTIAL			1.875										6										RIMS1;CACNB3;DLG4;NPY2R;NLGN1;NLGN2
GO_RELEASE_OF_SEQUESTERED_CALCIUM_ION_INTO_CYTOSOL_BY_ENDOPLASMIC_RETICULUM								2.746	1.459									2	2									CASQ2;RYR2	RYR2;CASQ2
GO_POSITIVE_REGULATION_OF_NF_KAPPAB_TRANSCRIPTION_FACTOR_ACTIVITY									1.675										4										HSPA1A;S100A9;S100A8;LTF
GO_POSITIVE_REGULATION_OF_DNA_DEPENDENT_DNA_REPLICATION						1.651										2										E2F8;E2F7
GO_ZINC_ION_HOMEOSTASIS									1.521										2										S100A9;S100A8
GO_LEUKOCYTE_ACTIVATION_INVOLVED_IN_INFLAMMATORY_RESPONSE									1.338										2										TLR7;MMP8
GO_RESPONSE_TO_FUNGUS									3.381										4										HAMP;S100A9;S100A8;LTF
GO_FEMALE_MEIOSIS_CHROMOSOME_SEGREGATION						2.034										2										PLK1;TTK
GO_DNA_DAMAGE_RESPONSE_SIGNAL_TRANSDUCTION_BY_P53_CLASS_MEDIATOR						3.715	1.433									8	4									CDK1;BRCA1;AURKA;CCNB1;E2F8;GTSE1;FOXM1;E2F7	CCNB1;CDK1;E2F8;CD74
GO_NEGATIVE_REGULATION_OF_MULTI_ORGANISM_PROCESS									3.664										7										OAS3;RSAD2;SIGLECG;MX1;TRIM10;CAMP;LTF
GO_PROTEIN_LOCALIZATION_TO_KINETOCHORE						6.505										6										CDK1;KNL1;SPDL1;TTK;NDC80;AURKB
GO_NEPHRON_MORPHOGENESIS			1.613										8										HOXB7;BMP2;PDGFRB;LIF;GREM1;DCHS1;WNT6;WNT11
GO_RESPONSE_TO_ESTROGEN			1.432	2.05									7	8									IGFBP2;CAR2;HMOX1;PDGFRB;SFRP1;ARID5A;PTPRN	SERPINB9B;PTPRN;HMOX1;CAR2;SFRP1;PDGFRB;ARID5A;WNT7A
GO_REGULATION_OF_EXIT_FROM_MITOSIS						3.484	2.45									4	3									CDCA5;ANLN;KNTC1;UBE2C	ANLN;UBE2C;KNTC1
GO_B_CELL_DIFFERENTIATION							1.339										4										IKZF3;CD79A;ADA;CR2
GO_POSITIVE_REGULATION_OF_CALCIUM_MEDIATED_SIGNALING				1.403										5										LMCD1;NRG1;P2RX2;CDH13;AKAP6
GO_CELLULAR_RESPONSE_TO_BIOTIC_STIMULUS								1.551	3.106									2	7									ANKRD1;LTF	HAMP;NR1D1;ANKRD1;PPBP;KMO;CD180;LTF
GO_MEIOTIC_CELL_CYCLE_PROCESS						11.39										19										ASPM;FIGNL1;CDC20;NCAPD2;MASTL;AURKA;CKS2;SGO2A;CCNA1;RAD54B;SGO1;BUB1B;TTK;RAD51;FANCD2;BUB1;PLK1;ESPL1;NUF2
GO_REGULATION_OF_SECRETION								1.308	1.846									3	10									RETN;ANKRD1;TFF2	RSAD2;NR1D1;TFF2;CRY1;ANKRD1;KMO;CD22;RETN;MMP8;S100A8
GO_POSITIVE_REGULATION_OF_CHROMOSOME_SEGREGATION						1.811										3										ESPL1;CCNB1;DLGAP5
GO_REGULATION_OF_CHEMOTAXIS				2.412										15										CCR7;S100A14;CDH13;CXCR2;BST1;C3AR1;GREM1;SEMA4C;P2RY12;DUSP1;NTRK3;CCL2;PDGFRB;ANGPT2;MMP28
GO_RESPONSE_TO_INSECTICIDE							1.545										2										CCNB1;CYP1A1
GO_RECOMBINATIONAL_REPAIR						1.957										6										FIGNL1;POLQ;BRCA1;RAD54B;H2AFX;RAD51
GO_PLATELET_DEGRANULATION					1.505										7										ISLR;A2M;IGF1;SERPINA3N;TIMP3;ITIH4;PPBP
GO_CYTOKINE_MEDIATED_SIGNALING_PATHWAY									2.062										10										OAS3;RSAD2;TFF2;CIITA;PPBP;MX1;HSPA1A;TNFSF13B;MMP3;ALOX15
GO_EPIDERMAL_CELL_DIFFERENTIATION							1.881										7										KLK13;STFA2;MCOLN3;DSC2;RPTN;CYP26B1;SPRR1A
GO_MONOCARBOXYLIC_ACID_BIOSYNTHETIC_PROCESS									1.422										4										KMO;ALOX15;NR1D1;CYP1A1
GO_REGULATION_OF_AXONOGENESIS					1.322										8										SPP1;CDH4;NTN1;CHODL;EFNB3;SEMA6C;LINGO1;SEMA3A
GO_POSITIVE_REGULATION_OF_CELLULAR_RESPIRATION						1.917	1.99									2	2									CCNB1;CDK1	CCNB1;CDK1
GO_ANIMAL_ORGAN_MATURATION			2.736	1.409									6	4									LTF;RYR1;BMP2;GREM1;DCHS1;THBS3	THBS3;GREM1;DCHS1;BMP2
GO_NEGATIVE_REGULATION_OF_RESPONSE_TO_BIOTIC_STIMULUS									1.338										2										SIGLECG;LTF
GO_STRIATED_MUSCLE_CELL_APOPTOTIC_PROCESS						1.341										3										HSPB6;AGT;SFRP2
GO_MITOTIC_DNA_REPLICATION						1.574										2										LIG1;RAD51
GO_POSITIVE_REGULATION_OF_GRANULOCYTE_CHEMOTAXIS				1.473										4										C3AR1;CCR7;S100A14;CXCR2
GO_REGULATION_OF_MEMBRANE_POTENTIAL			3.435	1.828									28	22									HCN4;GABRA3;KCNE4;KCNMA1;GPER1;NRCAM;CASQ2;KCNK13;ATP1B2;GRIN2C;KCNN2;ACTN2;NTRK3;RIMS1;ASIC2;NLGN2;CNIH2;JUN;SCN7A;CXADR;GOT1;DSC2;CACNB3;DLG4;KCNB1;NPY2R;NLGN1;BAX	NPY2R;KCNE4;P2RX2;KCNE1L;KCND3;SNCA;SCN7A;WNT7A;AKAP6;ATP1B2;KCNN2;GPER1;GRIA1;KCNMA1;GRIK4;SHANK1;GOT1;SLC8A3;BAX;NTRK3;RIMS1;KCNK13
GO_ENTRY_INTO_OTHER_ORGANISM_INVOLVED_IN_SYMBIOTIC_INTERACTION				1.343										9										FUCA2;CDHR3;HAVCR1;ITGB6;ICAM1;CCR5;CDH1;GYPA;SLAMF1
GO_MAINTENANCE_OF_LOCATION									2.235										7										CD19;CASQ2;CRY1;C3;S100A9;RYR2;S100A8
GO_IMPORT_INTO_CELL				1.595										30										MEGF10;STAB2;SCGB3A2;SNCA;LRP8;NEURL1B;SLC39A4;CDH13;CLIP3;VTN;HPX;ATP1B2;SLC1A2;MASP1;BICD1;ENPP2;CXCR2;SLC1A1;GRIA1;LRP2;SLC7A11;CD177;ATP2B4;SLC8A3;GREM1;LGALS3BP;ACKR4;CACNG7;HPCA;HBA-A2
GO_MICROTUBULE_DEPOLYMERIZATION						1.359										3										CKAP2;KIF18B;KIF2C
GO_CHORION_DEVELOPMENT						1.917										2										E2F8;E2F7
GO_CALCIUM_ION_EXPORT				1.663										3										SLC8A3;SLC35G1;ATP2B4
GO_NEGATIVE_REGULATION_OF_ORGANELLE_ORGANIZATION						5.172										17										CKAP2;CENPF;CDC20;BUB1;BRCA1;CCNB1;NEK2;CCNF;SPDL1;BUB1B;TTK;MCM2;PLK1;ESPL1;NDC80;AURKB;MAD2L1
GO_POSITIVE_REGULATION_OF_CELL_CYCLE_CHECKPOINT						1.723										2										NDC80;MAD2L1
GO_PROTEIN_CONTAINING_COMPLEX_ASSEMBLY						1.341										30										CENPN;ASF1B;POLQ;MUC20;UBE2C;TK1;H2AFX;CENPI;CHAF1A;CENPF;CDK1;RYR1;PSRC1;CCNB1;ANLN;ECT2;MCM2;MIS18BP1;FMOD;KIF14;KNTC1;CENPE;WNT10B;RAD51;RRM2;KNL1;MYBPC2;CENPA;GBP5;PRF1
GO_CELLULAR_RESPONSE_TO_ALKALOID						1.574		2.695	1.418							3		2	2							CCNA2;RYR1;RAD51		CASQ2;RYR2	RYR2;CASQ2
GO_NEGATIVE_REGULATION_OF_ERK1_AND_ERK2_CASCADE			1.996										8										DUSP26;DUSP6;LIF;GPER1;DUSP10;FBLN1;SPRY4;DUSP1
GO_REGULATION_OF_MITOCHONDRIAL_ATP_SYNTHESIS_COUPLED_ELECTRON_TRANSPORT						2.034	2.085									2	2									CCNB1;CDK1	CCNB1;CDK1
GO_NUCLEOSOME_ORGANIZATION						3.869										9										CENPI;CHAF1A;CENPN;ASF1B;KNL1;MIS18BP1;CENPA;MCM2;H2AFX
GO_CENTROSOME_DUPLICATION						2.371										5										STIL;BRCA1;CCNF;PLK4;DEUP1
GO_REGULATION_OF_ANTIGEN_RECEPTOR_MEDIATED_SIGNALING_PATHWAY							1.333		1.826								3		3								PAX5;ADA;CD22		CD19;CD22;PAX5
GO_MAINTENANCE_OF_ORGANELLE_LOCATION						1.574	1.703									2	2									ASPM;ATP2A1	ASPM;ATP2A1
GO_SKIN_DEVELOPMENT							2.412										9										KLK13;STFA2;DSC2;RPTN;RYR1;CYP26B1;SPRR1A;ASPRV1;ALOXE3
GO_RETROGRADE_VESICLE_MEDIATED_TRANSPORT_GOLGI_TO_ENDOPLASMIC_RETICULUM						3.556										7										KIF11;KIF15;KIF4;KIF2C;KIF22;CENPE;RACGAP1
GO_EMBRYONIC_SKELETAL_SYSTEM_MORPHOGENESIS			1.702										9										HOXB7;HOXB2;HOXB5;HOXB6;TWIST1;SOX11;HOXB3;MTHFD1;HOXA5
GO_REGULATION_OF_PHOSPHOLIPASE_C_ACTIVITY				1.346										5										RASGRP4;BICD1;P2RY12;NTRK3;PDGFRB
GO_ANAGEN					1.312										2										FERMT1;SPINK5
GO_CELLULAR_RESPONSE_TO_DNA_DAMAGE_STIMULUS						7.102										30										CCND1;PCLAF;CDCA5;FIGNL1;POLQ;ESCO2;CLSPN;NEIL3;FOXM1;MASTL;E2F8;H2AFX;CHAF1A;CDK1;UHRF1;AURKA;CCNB1;POLE;ANKLE1;RAD54B;GTSE1;E2F7;RAD51;FANCD2;LIG1;BRCA1;SFRP2;KIF22;PLK1;NPAS2
GO_DNA_ENDOREDUPLICATION						1.651										2										E2F8;E2F7
GO_CYTOSOLIC_CALCIUM_ION_TRANSPORT				2.547				1.682						14				2						CCR7;TRPC3;ATP2B4;PLCB1;P2RX2;GPER1;SLC8A3;JPH1;CCR5;BAX;SNCA;CEMIP;PLCH1;AKAP6				CASQ2;RYR2
GO_RESPONSE_TO_MUSCLE_STRETCH								3.001	1.747	2.738								2	2	2								ANKRD1;RYR2	RYR2;ANKRD1	NPPA;TCAP
GO_MEMBRANE_REPOLARIZATION_DURING_ACTION_POTENTIAL				1.38										4										KCNE4;KCND3;KCNE1L;KCNN2
GO_ATP_DEPENDENT_CHROMATIN_REMODELING						2.314										5										CENPI;CENPN;KNL1;CENPA;MIS18BP1
GO_POSITIVE_REGULATION_OF_KINASE_ACTIVITY						1.462										13										CCND1;CDK1;PSRC1;KIF14;CLSPN;CCNB1;MUC20;TPX2;CKS2;AGT;ECT2;CENPE;NCAPG2
GO_LEUKOCYTE_PROLIFERATION							2.778		3.99								9		9								TNFSF13B;GPNMB;CD22;IKZF3;ADA;CD79A;CR2;NPR3;CD74		CD19;MS4A1;IKZF3;SPTA1;CD22;CD180;TNFSF13B;PIK3CG;NPR3
GO_MULTICELLULAR_ORGANISMAL_HOMEOSTASIS									2.033										8										GATA1;HAMP;NR1D1;TFF2;CYP26B1;NR4A3;NPR3;LTF
GO_NEGATIVE_REGULATION_OF_CHEMOTAXIS				1.448										6										DUSP1;GREM1;SEMA4C;CCL2;ANGPT2;MMP28
GO_CHROMOSOME_ORGANIZATION						21.986	1.856									58	17									CDCA5;CENPN;ASF1B;CDC20;KIF4;ESCO2;CCNA2;NCAPD2;H2AFX;KIF18B;RACGAP1;NUSAP1;CENPI;CHAF1A;CENPF;UHRF1;PRC1;CDK1;PSRC1;TACC3;AURKA;CCNB1;NEK2;KIF2C;PHF19;POLE;MCM2;SGO2A;INCENP;MIS18BP1;NCAPG;MAD2L1;CDCA8;KIF14;SPDL1;SGO1;RAD54B;BUB1B;TTK;NCAPG2;CENPE;NDC80;AURKB;RAD51;KNSTRN;NSL1;DLGAP5;FANCD2;BUB1;KNL1;KIFC1;BRCA1;SPAG5;CENPA;KIF22;PLK1;ESPL1;NUF2	DLGAP5;CENPE;CDCA8;PAX5;KIF18B;KIF4;KIFC1;SPAG5;CENPM;REC8;CDK1;PRC1;NUF2;CENPF;CCNB1;MIS18BP1;NUSAP1
GO_RESPONSE_TO_PURINE_CONTAINING_COMPOUND								1.718										2										CASQ2;RYR2
GO_REGULATION_OF_TRANSFERASE_ACTIVITY				1.343		5.323								36		29								CCNG1;SPTSSB;P2RY12;SNCA;LRP8;CEMIP;CDKN2B;IQGAP3;CCR7;TPX2;SFRP1;NRG1;CCNB2;DAB1;PIFO;EGR1;CDC25C;GDF15;DUSP5;PDGFRB;PDE5A;BMP2;DUSP10;CDC20;UBE2C;WNT11;PRKCQ;TNFAIP8L3;CCNF;MST1R;ATP2B4;DUSP1;PTPRT;GREM1;NTRK3;MAP4K2		CCND1;CCNB2;CDC20;CCNA2;CLSPN;MUC20;UBE2C;MASTL;NLRC5;CDK1;PSRC1;CCNB1;TPX2;CKS2;NEK2;AGT;ECT2;CCNO;MAD2L1;CDC20B;KIF14;CCNA1;NCAPG2;CENPE;AURKB;SFRP2;CCNF;PLK1;CDKN3
GO_CELL_COMMUNICATION_BY_ELECTRICAL_COUPLING								2.78	2.47									2	3									CASQ2;RYR2	RYR2;CASQ2;ATP1A3
GO_REGULATION_OF_CELL_ACTIVATION									2.674										10										CD19;IKZF3;SPTA1;CD22;CYP26B1;ZBTB16;TNFSF13B;BTLA;MMP8;NR4A3
GO_BONE_MATURATION			3.127	1.595									6	4									LTF;RYR1;BMP2;GREM1;DCHS1;THBS3	THBS3;GREM1;DCHS1;BMP2
GO_CELLULAR_ION_HOMEOSTASIS			2.3	3.249				2.163	3.165				33	35				4	12				HFE2;KCNMA1;GPER1;C7;TMEM178;CASQ2;CXCR2;ATP1B2;CCR5;RYR1;CSRP3;CEMIP;ATP2C2;HMOX1;GRIN2C;CCL11;ATP2B4;C1QTNF1;LTF;ATP6V1B1;ACKR4;PLCB1;CAR2;SLC8A2;GOT1;SV2A;LPAR1;CACNB3;DLG4;ATP6V0A4;NPY2R;AGTR1A;BAX	NPY2R;P2RX2;CCR5;CAR2;GPR20;SNCA;CEMIP;PLCH1;SLC35G1;SLC39A4;ATP2C2;CCR7;PLCB1;HMOX1;CCL11;HPX;AKAP6;ATP1B2;C7;GPER1;CXCR2;ATP6V0A4;C3AR1;GRIA1;KCNMA1;ALAS2;TRPC3;ATP2B4;GOT1;SLC8A3;ACKR4;S100A8;BAX;JPH1;AGTR1A				CASQ2;TNNI3;RYR2;LTF	CD19;HAMP;CASQ2;S100A9;KEL;TNNI3;PIK3CG;ATP1A3;RYR2;SLC4A1;S100A8;LTF
GO_CATION_TRANSMEMBRANE_TRANSPORT			1.473	3.258					1.338				36	42					9				HCN4;KCNE4;KCNMA1;GPER1;CASQ2;CACNG7;KCNK13;CCR5;ATP1B2;RYR1;CEMIP;ATP2C2;GRIN2C;ATP2B4;KCNN2;TRPM5;HSPA2;CACNA2D3;TWIST1;ACTN2;ATP6V1B1;ASIC2;NLGN2;CNIH2;SCN7A;CACNB1;TMEM37;PLCB1;SLC8A2;SCNN1B;CACNB3;DLG4;KCNB1;ATP6V0A4;NLGN1;BAX	KCNE4;P2RX2;KCNE1L;SCNN1B;P2RY12;CCR5;KCND3;SNCA;CEMIP;PLCH1;GJC2;SLC39A4;ATP2C2;CCR7;SCN7A;PLCB1;COX6A2;MMP9;KCNA6;AKAP6;ATP1B2;KCNN2;GPER1;ATP6V0A4;CACNA2D3;SLC1A1;GRIA1;KCNMA1;TRPC3;ATP2B4;SHANK1;SHISA6;SLC8A3;FXYD4;BAX;CACNG7;SLC41A2;SHISA9;TMEM37;HPCA;JPH1;KCNK13					CD19;HAMP;CASQ2;COX6A2;KEL;PIK3CG;SCN3A;ATP1A3;RYR2
GO_SIGNAL_TRANSDUCTION_BY_P53_CLASS_MEDIATOR						2.431										10										CDK1;BRCA1;AURKA;TPX2;CCNB1;E2F8;GTSE1;FOXM1;E2F7;AURKB
GO_CARDIAC_VENTRICLE_MORPHOGENESIS								3.314	1.683	3.084								3	3	3								TNNI3;RYR2;TNNC1	RYR2;TNNC1;TNNI3	MYBPC3;TNNT2;MYH6
GO_EPITHELIAL_TO_MESENCHYMAL_TRANSITION			1.356										10										MSX1;TWIST1;BMP2;FOXF2;GREM1;SFRP1;FAM83D;LEF1;TGFB1I1;WNT11
GO_EXIT_FROM_MITOSIS						2.689	1.938									4	3									CDCA5;ANLN;KNTC1;UBE2C	ANLN;UBE2C;KNTC1
GO_SEXUAL_REPRODUCTION						1.352										16										ZBTB16;FANCD2;ASF1B;FIGNL1;ASPM;CDK1;KNL1;KIFC1;AURKA;CCNB1;CCNA1;MASTL;PLK1;TTK;H2AFX;RACGAP1
GO_CENTRAL_NERVOUS_SYSTEM_DEVELOPMENT				2.31										43										SOX11;KIRREL3;CNTN1;H2AFX;SEMA4C;P2RY12;JAKMIP1;NME5;CLCF1;LRP8;GJC2;H2AFY2;DNAH5;NRG1;PLCB1;DAB1;LIF;SNTG2;VTN;WNT7A;SLC1A2;NR4A2;ASPA;BMP2;HOXB2;DUSP10;CXCR2;HOXB3;CDH1;BCAN;HOXA2;LRP2;SLC7A11;ATP2B4;SHANK1;SLC8A3;LEF1;S100A8;BAX;HPCA;BACE2;NTRK3;SFRP1
GO_GLIAL_CELL_DIFFERENTIATION			1.596	2.523									14	16									MXRA8;DUSP10;S100B;BMP2;NTRK3;LIF;DAB1;ERBB3;ASPA;SOX11;TRP73;LEF1;LPAR1;GAP43	SOX11;RNF112;ASPA;BMP2;CLCF1;NRG1;DUSP10;SLC8A3;DAB1;LEF1;LIF;S100A8;BACE2;NTRK3;NCMAP;VTN
GO_REGULATION_OF_CELL_CYCLE_G1_S_PHASE_TRANSITION						3.029	1.917									9	6									CCND1;CDK1;KIF14;FAM83D;AURKA;CCNB1;E2F8;GTSE1;E2F7	CYP1A1;GPNMB;FHL1;CDK1;CCNB1;E2F8
GO_MORPHOGENESIS_OF_A_BRANCHING_STRUCTURE			1.473										13										CTSH;HOXB7;BMP2;NRARP;GREM1;SFRP1;TNC;DCHS1;WNT6;LEF1;CCL11;RSPO2;HOXA5
GO_REGULATION_OF_NUCLEASE_ACTIVITY									1.778	2.776									2	2									HSPA1A;OAS3	GZMA;OAS2
GO_ERYTHROCYTE_DEVELOPMENT									1.5										2										GATA1;EPB42
GO_NEGATIVE_REGULATION_OF_CHROMOSOME_SEGREGATION					1.716	12.071									5	12									CCNB1;BUB1B;PLK1;ESPL1;CENPF	CENPF;CDC20;BUB1;CCNB1;SPDL1;BUB1B;TTK;PLK1;ESPL1;NDC80;AURKB;MAD2L1
GO_REGULATION_OF_RESPONSE_TO_DNA_DAMAGE_STIMULUS						2.627										9										FIGNL1;POLQ;BRCA1;SFRP2;FOXM1;NPAS2;ANKLE1;H2AFX;RAD51
GO_POSTSYNAPTIC_SPECIALIZATION_ASSEMBLY			1.412										4										GAP43;NLGN1;NTRK3;NLGN2
GO_CELL_CELL_SIGNALING_INVOLVED_IN_CARDIAC_CONDUCTION								2.746	1.459									2	2									CASQ2;RYR2	RYR2;CASQ2
GO_NEGATIVE_REGULATION_OF_CELL_MOTILITY				1.438										16										MARVELD3;CCL2;NRG1;PLCB1;HMOX1;DUSP10;DUSP1;GREM1;PTPRT;CDH1;WNT11;SFRP1;TIMP1;HAS1;ANGPT2;MMP28
GO_CELL_KILLING								1.876										2										PRF1;LTF
GO_GLUTAMINE_FAMILY_AMINO_ACID_METABOLIC_PROCESS				1.649										7										ATP2B4;GOT1;ASS1;ARG2;ADSSL1;SLC7A11;ADHFE1
GO_POSITIVE_REGULATION_OF_APOPTOTIC_CELL_CLEARANCE				2.06					2.458					3					2					C4B;CD300LF;CCL2					C3;C4B
GO_SODIUM_ION_HOMEOSTASIS			1.473										6										ATP1B2;ATP6V1B1;SCNN1B;C7;SCN7A;AGTR1A
GO_ASPARTATE_METABOLIC_PROCESS				3.284										4										GOT1;DDO;ASS1;ADSSL1
GO_CELLULAR_RESPONSE_TO_INORGANIC_SUBSTANCE									1.34										4										ALOX15;SLFN14;MMP3;CYP1A1
GO_NEGATIVE_REGULATION_OF_CYTOKINESIS						3.438										3										E2F8;E2F7;AURKB
GO_NEGATIVE_REGULATION_OF_LEUKOCYTE_CHEMOTAXIS				1.817										4										GREM1;MMP28;DUSP1;CCL2
GO_TAXIS			2.231	2.816	1.55								31	32	17								NR4A1;ALCAM;PDGFRB;DAB1;GREM1;NRCAM;S100A14;CXCR2;L1CAM;GFRA4;ANGPT2;CCR5;EGR3;RNF165;GAP43;PRKCQ;CCL11;NTRK3;GFRA2;BST1;LEF1;ACKR4;DUSP1;CXADR;CDH13;ENPP2;STAP1;LPAR1;SEMA4C;AGTR1A;PLXNC1	GFRA2;BST1;SEMA4C;CCR5;P2RY12;CCR7;GFRA1;NRG1;CDH13;DPYSL4;DAB1;CCL11;CCL2;PDGFRB;MMP28;L1CAM;RNF165;S100A14;ENPP2;CXCR2;C3AR1;HOXA2;PRKCQ;ANGPT2;LEF1;DUSP1;GREM1;NR4A1;ACKR4;S100A8;NTRK3;AGTR1A	KIT;TREM2;DAPK2;SPON2;CDH4;NTN1;LGALS3;PPBP;EFNB3;NRXN1;EAR1;SEMA6C;GPNMB;PDGFRA;FEZ1;SEMA3A;CXCL17
GO_REGULATION_OF_CELL_CELL_ADHESION									1.526										6										SPTA1;ZBTB16;TNFSF13B;BTLA;NR4A3;ALOX15
GO_CELL_ACTIVATION_INVOLVED_IN_IMMUNE_RESPONSE									5.564										16										CD19;HK3;LRMP;PPBP;CD180;HSPA1A;ITGAL;S100A9;C3;PIK3CG;RETN;MMP8;CAMP;NR4A3;S100A8;LTF
GO_HOMEOSTASIS_OF_NUMBER_OF_CELLS									2.169										6										GATA1;EPB42;SPTA1;TRIM10;HSPA1A;TNFSF13B
GO_EXTRACELLULAR_STRUCTURE_ORGANIZATION			2.875	3.515	4.455								26	27	20								FOXF2;GREM1;TNC;LPL;ITGAX;ALB;COL4A4;ABI3BP;HPSE2;HTRA1;ITGA2B;FBLN1;HAS1;COL9A2;COL14A1;SCUBE1;CCDC80;COL3A1;DDR2;LOXL1;COL27A1;ECM2;ADAMTS5;KAZALD1;ITGB6;AGTR1A	ABI3BP;ADAMTS5;SH3PXD2B;HTRA1;HPSE2;COLQ;SULF2;MMP9;SCUBE1;TIMP1;VTN;MMP28;TNC;LAMC2;ECM2;ITGB6;ICAM1;CDH1;DPT;BCAN;MMP8;HAS1;KAZALD1;GREM1;LPL;COL9A2;AGTR1A	CTSS;FBLN2;COL4A3;GPIHBP1;MFAP2;SPINK5;ADAMTS14;SPP1;HAPLN1;A2M;PDGFRA;COL6A2;TCF15;COL2A1;COL17A1;TGFBI;LAMB3;FERMT1;TNXB;AGT
GO_REGULATION_OF_CARDIOCYTE_DIFFERENTIATION				1.438										6										BMP2;NRG1;SOX17;GPER1;GREM1;AKAP6
GO_POSITIVE_REGULATION_OF_MITOTIC_SISTER_CHROMATID_SEPARATION						1.811										2										ESPL1;DLGAP5
GO_ACUTE_INFLAMMATORY_RESPONSE									2.068										4										PIK3CG;C3;HAMP;S100A8
GO_REGULATION_OF_ANATOMICAL_STRUCTURE_MORPHOGENESIS			1.681										46										PLEKHO1;KLF2;DAB1;GREM1;BRSK1;PALMD;NRCAM;RSPO2;PLK2;CXCR2;CACNG7;CTSH;L1CAM;SOX17;ANGPT2;GATA5;BMP2;HMOX1;NRARP;LIF;SCGB3A1;FBLN1;CCL11;NLGN1;HOXA5;MSX1;TWIST1;NTRK3;SPHK1;RIMS1;SFRP1;WNT6;FSTL4;WNT11;THBS2;ECM1;HOXB7;S100B;RHOF;ENPP2;DLG4;LPAR1;SEMA4C;AGTR1A;PLXNC1;BAX
GO_ATTACHMENT_OF_SPINDLE_MICROTUBULES_TO_KINETOCHORE						15.667	4.048									13	5									KNL1;CCNB1;KIF2C;NEK2;SGO1;SPAG5;ECT2;RACGAP1;CENPE;NDC80;AURKB;KNSTRN;NUF2	CENPE;SPAG5;NUF2;CCNB1;ECT2
GO_REGULATION_OF_BONE_MINERALIZATION			1.455										7										ECM1;LTF;TWIST1;BMP2;GREM1;GATA1;DDR2
GO_ANATOMICAL_STRUCTURE_MATURATION									1.545										4										C3;SLFN14;EPB42;LTF
GO_POSITIVE_REGULATION_OF_SYNAPTIC_TRANSMISSION			1.488	1.406									12	11									CACNG7;S100B;CAR2;SLC8A2;GRIN2C;RIMS1;CACNB3;DLG4;GPER1;NLGN1;PLK2;NLGN2	SHANK1;SLC8A3;GPER1;SYT9;CACNG7;CAR2;SNCA;CCL2;RIMS1;BAIAP3;WNT7A
GO_REGULATION_OF_PHAGOCYTOSIS									1.561										3										ALOX15;C3;C4B
GO_GROWTH			2.656	1.645	1.304								46	39	22								ALCAM;KLF2;PDGFRB;GREM1;TNC;NRCAM;RSPO2;MUSTN1;CACNG7;L1CAM;SLC1A2;SOX17;SCGB3A1;FOXS1;TRP73;ING4;THBS3;DUSP10;GAP43;CCL11;PRKCQ;HOXA5;MSX1;NTRK3;HLX;COL14A1;SPHK1;LGR6;RIMS1;SFRP1;DDR2;LEF1;FSTL4;WNT11;COL27A1;CAMP;CXADR;ECM1;IGFBP2;PLCB1;DUSP6;ZFPM2;KAZALD1;NPY1R;SEMA4C;AGTR1A	HLX;SOX17;ZFPM2;SH3PXD2B;SEMA4C;ROS1;COLQ;PLCB1;CCNB2;CCL11;GDF15;THBS3;PDGFRB;SCGB3A1;WNT7A;ECM1;AKAP6;TNC;L1CAM;SLC1A2;RSPO2;DUSP10;FSTL4;WNT11;NPY1R;PRKCQ;PLS1;KAZALD1;NPPC;SHANK1;LEF1;MUSTN1;GREM1;S100A8;CACNG7;NTRK3;SFRP1;RIMS1;AGTR1A	CCNB1;IGF1;CDKN2C;SPP1;CDKN1A;ZMAT3;SLC44A4;NTN1;TENM4;SEMA6C;APBA2;INHBA;COL6A2;CDH4;SLITRK6;ENPP1;ASPM;MT1;SEMA3A;KIF26A;SCARA3;AGT
GO_REGULATION_OF_PROTEIN_LOCALIZATION_TO_NUCLEUS						1.497										5										TRIM29;CDK1;GTSE1;PLK1;ECT2
GO_REGULATION_OF_SYMBIOSIS_ENCOMPASSING_MUTUALISM_THROUGH_PARASITISM									2.428										6										OAS3;RSAD2;MX1;TRIM10;CAMP;LTF
GO_PROTEIN_LOCALIZATION_TO_CHROMOSOME_CENTROMERIC_REGION						8.925										8										CDK1;KNL1;SPDL1;CENPA;BUB1B;TTK;NDC80;AURKB
GO_EPITHELIAL_TUBE_MORPHOGENESIS			2.463										21										GREM1;TNC;RSPO2;CXCR2;CTSH;SOX17;BMP2;NRARP;DCHS1;CCL11;HOXA5;TCAP;TWIST1;SFRP1;SOX11;WNT6;LEF1;WNT11;HOXB7;SEMA4C;MTHFD1
GO_REGULATION_OF_CYTOSOLIC_CALCIUM_ION_CONCENTRATION			1.495	3.017									19	23									GPER1;TMEM178;CASQ2;CXCR2;CCR5;RYR1;CEMIP;GRIN2C;ATP2B4;C1QTNF1;ACKR4;PLCB1;GOT1;CACNB3;DLG4;LPAR1;NPY2R;AGTR1A;BAX	NPY2R;P2RX2;CCR5;GPR20;SNCA;CEMIP;PLCH1;SLC35G1;CCR7;PLCB1;AKAP6;GPER1;CXCR2;C3AR1;GRIA1;TRPC3;ATP2B4;GOT1;SLC8A3;ACKR4;BAX;JPH1;AGTR1A
GO_ESTABLISHMENT_OF_MITOTIC_SPINDLE_LOCALIZATION						5.246										6										SAPCD2;SPDL1;CENPA;ESPL1;NDC80;NUSAP1
GO_MESENCHYME_MORPHOGENESIS			3.465										9										MSX1;GATA5;TWIST1;BMP2;ACTC1;DCHS1;LEF1;ACTA1;WNT11
GO_REGULATION_OF_PHOSPHOLIPASE_ACTIVITY				2.18										8										RASGRP4;BICD1;P2RY12;SNCA;HPCA;NTRK3;PDGFRB;AGTR1A
GO_REGULATION_OF_IMMUNE_EFFECTOR_PROCESS									1.523										6										CD19;C4B;RSAD2;CD22;C3;NR4A3
GO_MULTICELLULAR_ORGANISMAL_SIGNALING			3.863	1.919				1.551	1.338				19	14				2	4				HCN4;ACE2;KCNE4;GPER1;NRCAM;CASQ2;CACNG7;ATP1B2;RYR1;ATP2B4;KCNN2;NTRK3;CACNB1;SCN7A;CXADR;SLC8A2;DSC2;CACNB3;CACNA2D3	ATP1B2;NPPC;ATP2B4;SCN7A;KCNE4;KCNN2;SLC8A3;GPER1;KCNE1L;FXYD4;KCND3;CACNG7;CACNA2D3;NTRK3				CASQ2;RYR2	RYR2;CASQ2;SCN3A;ATP1A3
GO_CALCIUM_MEDIATED_SIGNALING			2.742	3.374				2.511	1.805				17	18				3	5				SAMD14;LMCD1;HOMER2;NMUR1;CCR5;ATP2B4;GRIN2C;ERBB3;SPHK1;BST1;CDH13;SGCD;ACKR4;CXCR2;AGTR1A;CASQ2;NCALD	CCR7;ATP2B4;LMCD1;ADGRB2;NRG1;CDH13;P2RX2;BST1;CXCR2;P2RY12;CCR5;ACKR4;NCALD;HPCA;NR5A2;JPH1;AGTR1A;AKAP6				CASQ2;TNNI3;RYR2	CASQ2;CD22;RCAN2;TNNI3;RYR2
GO_INNATE_IMMUNE_RESPONSE_IN_MUCOSA									1.934										2										CAMP;LTF
GO_POSITIVE_REGULATION_OF_MAPK_CASCADE				1.406										23										SEMA4C;IQGAP3;CCR7;NRG1;PLCB1;LIF;CCL11;GDF15;CCL2;PDGFRB;DUSP5;WNT7A;SLAMF1;PDE5A;BMP2;GPER1;ICAM1;MMP8;TNFAIP8L3;MST1R;TNFRSF19;NTRK3;MAP4K2
GO_REGULATION_OF_CENTROSOME_CYCLE						4.615										7										KIF11;STIL;BRCA1;AURKA;NEK2;CCNF;PLK4
GO_METAL_ION_HOMEOSTASIS			3.288	4.379				2.172	3.207				36	39				4	12				HFE2;KCNMA1;GPER1;C7;S100A14;TMEM178;CASQ2;CXCR2;ATP1B2;CCR5;RYR1;CSRP3;CEMIP;ATP2C2;HMOX1;GRIN2C;CCL11;ATP2B4;C1QTNF1;LTF;ATP6V1B1;SGCD;ACKR4;SCN7A;PLCB1;SLC7A8;SLC8A2;GOT1;SV2A;SCNN1B;CACNB3;DLG4;LPAR1;NPY2R;AGTR1A;BAX	NPY2R;P2RX2;SCNN1B;CCR5;GPR20;SNCA;CEMIP;PLCH1;SLC35G1;SLC39A4;ATP2C2;CCR7;SCN7A;PLCB1;HMOX1;CCL11;HPX;AKAP6;C7;ATP1B2;S100A14;GPER1;HOXA3;CXCR2;C3AR1;STEAP1;GRIA1;KCNMA1;ALAS2;TRPC3;ATP2B4;GOT1;SLC8A3;SLC7A8;ACKR4;S100A8;BAX;JPH1;AGTR1A				CASQ2;TNNI3;RYR2;LTF	CD19;HAMP;CASQ2;EPB42;S100A9;KEL;TNNI3;PIK3CG;ATP1A3;RYR2;S100A8;LTF
GO_NEGATIVE_REGULATION_OF_CENTROSOME_CYCLE						2.743										3										CCNF;BRCA1;NEK2
GO_REGULATION_OF_GROWTH			1.601	1.559									31	29									GREM1;NRCAM;CACNG7;L1CAM;SOX17;SCGB3A1;FOXS1;TRP73;ING4;DUSP10;GAP43;PRKCQ;MSX1;NTRK3;HLX;SPHK1;RIMS1;SFRP1;LEF1;FSTL4;WNT11;CAMP;CXADR;IGFBP2;PLCB1;DUSP6;ZFPM2;KAZALD1;NPY1R;SEMA4C;AGTR1A	HLX;SOX17;ZFPM2;SH3PXD2B;SEMA4C;ROS1;COLQ;PLCB1;CCNB2;GDF15;SCGB3A1;AKAP6;L1CAM;DUSP10;FSTL4;WNT11;NPY1R;PRKCQ;PLS1;KAZALD1;NPPC;LEF1;GREM1;S100A8;CACNG7;NTRK3;SFRP1;RIMS1;AGTR1A
GO_DOUBLE_STRAND_BREAK_REPAIR						2.371										9										CDCA5;FIGNL1;POLQ;ESCO2;BRCA1;FOXM1;RAD54B;H2AFX;RAD51
GO_RESPONSE_TO_CATECHOLAMINE									1.364										2										RYR2;NR4A3
GO_TOLL_LIKE_RECEPTOR_9_SIGNALING_PATHWAY									1.675										2										TLR7;RSAD2
GO_DEFENSE_RESPONSE_TO_OTHER_ORGANISM									3.992										11										TLR7;OAS3;RSAD2;HAMP;SIGLECG;PPBP;MX1;S100A9;CAMP;S100A8;LTF
GO_POSITIVE_REGULATION_OF_CALCIUM_ION_TRANSPORT				1.948										10										TRPC3;P2RX2;GPER1;BAX;SNCA;CCL2;PDGFRB;CEMIP;GJC2;AKAP6
GO_POSITIVE_REGULATION_OF_FIBROBLAST_PROLIFERATION					1.624										5										CDKN1A;CCNB1;IGF1;PDGFRA;AGT
GO_REGULATION_OF_CELL_CYCLE_G2_M_PHASE_TRANSITION						8.424	1.599									17	6									CCND1;CDK1;CENPF;KIF14;BRCA1;CLSPN;AURKA;CCNB1;NEK2;TPX2;GTSE1;PSMB9;PLK4;PLK1;HMMR;WNT10B;AURKB	HMMR;FHL1;CDK1;TPX2;CENPF;CCNB1
GO_TROPHOBLAST_GIANT_CELL_DIFFERENTIATION						2.842										3										E2F8;E2F7;PLK4
GO_NEGATIVE_REGULATION_OF_RESPONSE_TO_EXTERNAL_STIMULUS					1.33										11										SPP1;CDKN1A;IGF1;C1QTNF3;NRXN1;SPINK5;SEMA6C;PDGFRA;ENPP3;SEMA3A;CXCL17
GO_MICROTUBULE_BASED_MOVEMENT						4.055										13										KIF20B;KIF11;KIF4;KIF14;KIFC1;KIF20A;KIF2C;KIF22;RACGAP1;CENPE;KIF18B;KIF15;DLGAP5
GO_POSITIVE_REGULATION_OF_DNA_REPLICATION						1.513										3										E2F8;E2F7;CDK1
GO_POSITIVE_REGULATION_OF_SYNAPTIC_TRANSMISSION_GABAERGIC			1.325										3										CAR2;NLGN1;NLGN2
GO_REGULATION_OF_LEUKOCYTE_MIGRATION				2.363										14										CCR7;PLCB1;S100A14;HMOX1;BST1;CXCR2;C3AR1;GREM1;P2RY12;ICAM1;DUSP1;CCL2;ECM1;MMP28
GO_REGULATION_OF_CALCIUM_ION_TRANSMEMBRANE_TRANSPORT								1.762	1.699									2	4									CASQ2;RYR2	CD19;CASQ2;PIK3CG;RYR2
GO_MITOTIC_CYTOKINESIS						12.458	3.756									14	6									CKAP2;KIF20B;KIF4;KIF20A;ANLN;CENPA;PLK1;ECT2;CEP55;ESPL1;INCENP;CIT;RACGAP1;NUSAP1	KIF4;CEP55;CKAP2;ECT2;ANLN;NUSAP1
GO_RESPONSE_TO_MECHANICAL_STIMULUS			1.356					2.513	1.32				13					3	4				IGFBP2;TCAP;ANGPT2;CSRP3;FOSB;GOT1;TNC;COL3A1;ASIC2;CACNB3;ACTA1;WNT11;JUN					RETN;ANKRD1;RYR2	TLR7;ANKRD1;RYR2;RETN
GO_REGULATION_OF_DIGESTIVE_SYSTEM_PROCESS									1.338										2										HAMP;TFF2
GO_CELLULAR_RESPONSE_TO_XENOBIOTIC_STIMULUS								1.743	1.675									2	4									CASQ2;RYR2	RYR2;CASQ2;CYP26B1;CYP1A1
GO_CELLULAR_RESPONSE_TO_DRUG								1.989										3										CASQ2;ANKRD1;RYR2
GO_REGULATION_OF_PROTEOLYSIS									1.427										8										C4B;SERPINA7;FBLN1;HSPA1A;S100A9;C3;S100A8;LTF
GO_GLUTAMINE_FAMILY_AMINO_ACID_CATABOLIC_PROCESS				1.38										4										GOT1;ADHFE1;ARG2;ATP2B4
GO_MITOTIC_NUCLEAR_ENVELOPE_DISASSEMBLY						4.152	2.888									4	3									CCNB1;CDK1;PLK1;CCNB2	CCNB1;CDK1;CCNB2
GO_CELLULAR_RESPONSE_TO_OXYGEN_CONTAINING_COMPOUND									2.062										13										HAMP;NR1D1;ANKRD1;PPBP;KMO;CYP26B1;CD180;MMP3;PIK3CG;ATP1A3;RYR2;NR4A3;LTF
GO_REGULATION_OF_TRANSPORT			1.396	3.524				2.039	4.441				65	74				6	24				HCN4;ACE2;KCNE4;KCNMA1;PDGFRB;GREM1;RAB3C;BRSK1;GPER1;GRAMD2;LPL;CASQ2;CACNG7;HOMER2;KCNK13;SLC1A2;ATP1B2;ANKRD13B;CEMIP;NKAIN1;HMOX1;LIF;SYT5;ERBB3;MYRIP;TRP73;RNASEL;NLGN1;ATP2B4;KCNN2;C1QTNF1;TRPM5;HSPA2;TFF2;TWIST1;GRP;VSNL1;ACTN2;SPAG5;SYT15;CLIP3;RIMS1;CD300LF;SFRP1;SOX11;ASIC2;NLGN2;CNIH2;SCN7A;CACNB1;TMEM37;RTN2;FABP3;CAR2;SV2A;CDH13;CACNB3;DLG4;STAP1;KCNB1;NPY2R;CACNA2D3;AGTR1A;SYT6;BAX	SOX11;NPY2R;KCNE4;P2RX2;KCNE1L;CNTN1;P2RY12;SPAG5;KCND3;CAR2;SNCA;ROS1;CLIC6;CEMIP;BAIAP3;GJC2;C4B;GPR27;SNCG;CCR7;SCN7A;NRG1;CDH13;CLIP3;HMOX1;LIF;MMP9;RNASEL;KCNA6;CCL2;PDGFRB;CD300LF;OAS2;VTN;WNT7A;AKAP6;ATP1B2;MYRIP;SLC1A2;KCNN2;BICD1;GPER1;HOXA3;SYT9;RIMS1;VSNL1;CDH1;CACNA2D3;ICAM1;GRIA1;KCNMA1;MMP8;SLC7A11;CD177;ABCB1B;TRPC3;ATP2B4;SHANK1;NKAIN1;SHISA6;FXYD4;GREM1;S100A8;ARG2;LPL;SHISA9;CAC…				CASQ2;ANKRD1;TFF2;RETN;TNNC1;RYR2	CD19;RSAD2;TFF2;TNNC1;PIK3CG;HAMP;NR1D1;ANKRD1;KMO;CD22;RYR2;CRY1;HSPA1A;C3;KEL;SCN3A;RETN;MMP8;NR4A3;S100A8;C4B;CASQ2;LRAT;ALOX15
GO_POSITIVE_REGULATION_OF_NEUROTRANSMITTER_SECRETION				1.53										4										SNCA;BAIAP3;GPER1;SYT9
GO_STEROID_HORMONE_SECRETION									1.675										2										CRY1;RETN
GO_GLUTAMATE_RECEPTOR_SIGNALING_PATHWAY			2.153										10										CACNG7;PLCB1;HOMER2;ACTN2;GRIN2C;KCNB1;DLG4;CNIH2;NLGN1;NLGN2
GO_METAL_ION_TRANSPORT			1.473	3.992									37	46									HCN4;KCNE4;KCNMA1;PDGFRB;GPER1;GRAMD2;CASQ2;CACNG7;HOMER2;KCNK13;CCR5;ATP1B2;RYR1;CEMIP;ATP2C2;NKAIN1;GRIN2C;ATP2B4;KCNN2;TRPM5;HSPA2;LTF;ACTN2;ATP6V1B1;ASIC2;SCN7A;CACNB1;TMEM37;NMUR1;PLCB1;SLC8A2;SCNN1B;CACNB3;KCNB1;ATP6V0A4;CACNA2D3;BAX	KCNE4;P2RX2;KCNE1L;CNTN1;SCNN1B;P2RY12;CCR5;KCND3;SNCA;CEMIP;PLCH1;GJC2;SLC35G1;SLC39A4;ATP2C2;CCR7;SLC6A15;SCN7A;PLCB1;KCNA6;CCL2;PDGFRB;HPX;AKAP6;ATP1B2;KCNN2;GPER1;HOXA3;ATP6V0A4;ICAM1;CACNA2D3;KCNMA1;LRP2;SLC5A1;TRPC3;ATP2B4;NKAIN1;SLC8A3;FXYD4;BAX;CACNG7;SLC41A2;TMEM37;HPCA;JPH1;KCNK13
GO_REGULATION_OF_MEIOTIC_CELL_CYCLE				1.694										6										NPPC;PLCB1;DUSP1;CDC20;LIF;CDC25C
GO_REGULATION_OF_VIRAL_GENOME_REPLICATION									2.322										4										OAS3;MX1;RSAD2;LTF
GO_PROTEIN_PHOSPHORYLATION			2.257	1.766		3.023							74	67		38							TNFRSF19;PDGFRB;SH3RF3;CDKN2B;GREM1;SBK3;AFAP1L2;BRSK1;DAB1;FAM83D;GPER1;CDKL4;EDAR;PLK2;CTSH;GFRA4;CARD9;CCR5;FAM129A;EGR1;BMP2;CEMIP;STK33;PDE5A;LIF;DYRK3;ERBB3;GATA1;TRP73;DUSP5;PTPRT;RNASEL;DUSP10;FBLN1;SPRY4;CCL11;IL17RD;PRKCQ;ATP2B4;C1QTNF1;TNFAIP8L3;LTF;HSPA2;SRPK3;TWIST1;ACTN2;NTRK3;CDKL2;IP6K3;CLIP3;GFRA2;SPHK1;RASGRP3;BST1;NEK5;DDR2;NRG2;SFRP1;WNT11;JUN;DUSP1;DUSP26;BUB1;PLCB1;DUSP6;MYL…	CCNG1;GFRA2;RASGRP4;BST1;CNTN1;CTSH;CCR5;SEMA4C;CLCF1;SNCA;ROS1;LRP8;CEMIP;CDKN2B;GJC2;IQGAP3;CCR7;GFRA1;HSPB8;TPX2;NRG1;PLCB1;CLIP3;DAB1;CCNB2;SFRP1;LIF;EGR1;CCL11;RNASEL;CDC25C;GDF15;CDKL4;DUSP5;CCL2;HPX;MMP9;VTN;WNT7A;SLAMF1;MARVELD3;PDGFRB;PDE5A;BMP2;DUSP10;GPER1;ENPP2;ICAM1;WNT11;DACT1;MMP8;PRKCQ;TNFAIP8L3;CCNF;MST1R;IL17RD;ATP2B4;CDKL2;FAM129A;DUSP1;TNFRSF19;PTPRT;GREM1;BAX;NTRK3;MAP4K2;RAS…		CCND1;CCNB2;CCNA2;CLSPN;SSTR4;MUC20;FOXM1;MASTL;CDK1;PSRC1;AURKA;CCNB1;TPX2;NEK2;CKS2;CAMK1G;AGT;ECT2;PLK4;MELK;CIT;CCNO;KIF14;CCNA1;BIRC5;BUB1B;PBK;PSMB9;NCAPG2;TTK;CENPE;AURKB;BUB1;FAM83D;SFRP2;CCNF;PLK1;CDKN3
GO_ACTIVATION_OF_INNATE_IMMUNE_RESPONSE									2.985										8										TLR7;RSAD2;NR1D1;HSPA1A;S100A9;CLEC4A1;S100A8;LTF
GO_REGULATION_OF_RELEASE_OF_SEQUESTERED_CALCIUM_ION_INTO_CYTOSOL								2.145	1.625									2	3									CASQ2;RYR2	RYR2;CD19;CASQ2
GO_DEFENSE_RESPONSE_TO_VIRUS									1.344										4										TLR7;OAS3;MX1;RSAD2
GO_ASTROCYTE_DIFFERENTIATION				1.438										7										BMP2;CLCF1;DAB1;LIF;S100A8;BACE2;NTRK3
GO_NEGATIVE_REGULATION_OF_AXONOGENESIS					1.716										6										SPP1;NTN1;EFNB3;SEMA6C;LINGO1;SEMA3A
GO_MYELOID_CELL_DIFFERENTIATION									3.002										9										GATA1;EPB42;ZBTB16;TRIM10;HSPA1A;RASGRP4;NR4A3;NFE2;LTF
GO_REGULATION_OF_CARDIAC_MUSCLE_CONTRACTION_BY_CALCIUM_ION_SIGNALING								4.188	2.619									3	3									CASQ2;TNNI3;RYR2	RYR2;CASQ2;TNNI3
GO_RESPONSE_TO_TOXIC_SUBSTANCE				2.18										26										INMT;GPX3;MGMT;SRXN1;GJC2;RNF112;HMOX1;EGR1;PDGFRB;TNC;NR4A2;ICAM1;CDH1;ASS1;KCNMA1;GPX2;SLC7A11;NPPC;SLC7A8;DUSP1;MGST1;S100A8;BAX;HPCA;NTRK3;HBA-A2
GO_KINETOCHORE_ORGANIZATION						6.042	2.349									6	3									CENPN;CENPF;CENPA;CENPE;NDC80;NUF2	CENPE;NUF2;CENPF
GO_REGULATION_OF_TRANSCRIPTION_INVOLVED_IN_G1_S_TRANSITION_OF_MITOTIC_CELL_CYCLE						1.781										3										E2F7;RRM2;CCNA1
GO_BONE_DEVELOPMENT								1.551										2										COL12A1;LTF
GO_POSITIVE_REGULATION_OF_RESPONSE_TO_EXTERNAL_STIMULUS									2.428										7										TLR7;MMP8;CD180;C3;S100A9;PIK3CG;S100A8
GO_ANTIGEN_PROCESSING_AND_PRESENTATION						2.689	1.706									9	6									KIF11;KIF4;TAP1;KIF2C;KIF22;PSMB9;RACGAP1;CENPE;KIF15	CENPE;KIF4;KIF11;H2-EB2;H2-OB;CD74
GO_B_CELL_RECEPTOR_SIGNALING_PATHWAY									1.717										3										CD19;CD22;PAX5
GO_POSITIVE_REGULATION_OF_ACUTE_INFLAMMATORY_RESPONSE									1.543										2										PIK3CG;C3
GO_LYMPHOCYTE_HOMEOSTASIS							2.032										4										TNFSF13B;ADA;CD74;CCNB2
GO_MONOCARBOXYLIC_ACID_METABOLIC_PROCESS									1.304										6										NR1D1;KMO;C3;CYP1A1;NR4A3;ALOX15
GO_NEGATIVE_REGULATION_OF_DIGESTIVE_SYSTEM_PROCESS									1.778										2										HAMP;TFF2
GO_NEGATIVE_REGULATION_OF_MUSCLE_TISSUE_DEVELOPMENT			1.364										6										CXADR;S100B;TWIST1;BMP2;TRP73;LEF1
GO_G_PROTEIN_COUPLED_PURINERGIC_RECEPTOR_SIGNALING_PATHWAY				2.212										5										GPR171;P2RY12;P2RY14;P2RY13;GPR34
GO_REGULATION_OF_STRESS_ACTIVATED_PROTEIN_KINASE_SIGNALING_CASCADE				1.647										14										MARVELD3;CCR7;MAP4K2;BMP2;PLCB1;DUSP10;DUSP1;TNFRSF19;SEMA4C;DACT1;SFRP1;MMP8;WNT7A;SLAMF1
GO_REGULATION_OF_MITOTIC_CYTOKINESIS						2.187										2										KIF20B;INCENP
GO_REGULATION_OF_LEUKOCYTE_PROLIFERATION							1.646		1.325								6		4								TNFSF13B;GPNMB;CD22;IKZF3;ADA;CD74		SPTA1;TNFSF13B;IKZF3;CD22
GO_CELL_CELL_SIGNALING			1.659	1.612									62	58									HCN4;GABRA3;PENK;AMPH;GREM1;BRSK1;TNC;GPER1;PTPRN;RSPO2;PLK2;CASQ2;CACNG7;SLC1A2;CCR5;SOX17;EGR1;BMP2;EGR3;NRARP;LIF;GRIN2C;SYT5;MYRIP;GATA1;RIN1;WIF1;HOXA5;KCNN2;C1QTNF1;GRP;NDP;VSNL1;MST1R;LGR6;RIMS1;SFRP1;SOX11;ASIC2;WNT6;LEF1;CNIH2;WNT11;CACNB1;NOTUM;IGFBP2;CXADR;PLCB1;S100B;CAR2;SLC8A2;SV2A;CACNB3;AKAP5;TGFB1I1;DLG4;KCNB1;NPY2R;NLGN1;AGTR1A;SYT6;NLGN2	SOX11;NPY2R;SOX17;P2RX2;KCNE1L;CCR5;CAR2;SNCA;LRP8;BAIAP3;GJC2;SNCG;GPR27;COLQ;NRG1;PLCB1;PTPRN;LIF;EGR1;SULF2;GDF15;CCL2;WNT7A;TNC;MYRIP;SLC1A2;NR4A2;RSPO2;KCNN2;BMP2;GPER1;SYT9;CDC20;VSNL1;CDH1;WNT11;SLC1A1;DACT1;GRIA1;GRIK4;SLC7A11;SHISA9;MST1R;NDP;SHANK1;SHISA6;SLC8A3;LEF1;GREM1;S100A8;CACNG7;TGFB1I1;CHRM3;NOTUM;SFRP1;RIMS1;AGTR1A;DCDC2A
GO_DNA_REPAIR						5.501										21										PCLAF;CDCA5;POLQ;FIGNL1;ESCO2;CLSPN;NEIL3;FOXM1;H2AFX;CHAF1A;CDK1;UHRF1;POLE;ANKLE1;RAD54B;RAD51;FANCD2;LIG1;BRCA1;KIF22;NPAS2
GO_RESPONSE_TO_IRON_ION									1.435										2										HAMP;CYP1A1
GO_CENTRIOLE_CENTRIOLE_COHESION						1.398										2										SGO1;NEK2
GO_CALCIUM_ION_TRANSMEMBRANE_IMPORT_INTO_CYTOSOL				2.31				1.794						12				2						CCR7;ATP2B4;PLCB1;SLC8A3;GPER1;JPH1;CCR5;BAX;SNCA;CEMIP;PLCH1;AKAP6				CASQ2;RYR2
GO_CELL_CYCLE_ARREST						4.607										13										KIF20B;CCND1;CDK1;E2F7;BRCA1;AURKA;CCNB1;FOXM1;GTSE1;E2F8;PRR11;CDKN3;WNT10B
GO_EPITHELIUM_DEVELOPMENT			1.659	1.944									48	47									HOXB2;TNFRSF19;KLF2;FOXF2;GREM1;BRSK1;TNC;EDAR;TGM3;RSPO2;CXCR2;CTSH;COL4A4;H2AFY2;SOX17;GATA5;KRT79;HOXB5;BMP2;NRARP;LIF;KRT4;DCHS1;DUSP10;CCL11;HOXA5;TCAP;MSX1;ALDOC;TWIST1;NTRK3;SFRP1;SCUBE1;SOX11;WNT6;KRT15;LEF1;WNT11;JUN;HOXB7;CAR2;FOXQ1;DSC2;TGFB1I1;TBX4;SEMA4C;MTHFD1;BAX	SOX11;STFA2;HOXB5;SOX17;MGMT;DCHS1;CTSH;SEMA4C;CAR2;SAPCD2;ROS1;IQGAP3;H2AFY2;NRG1;LIF;CCL11;MMP9;SCUBE1;KRT79;WNT7A;TNC;GPR161;RSPO2;BMP2;HOXB2;DUSP10;CXCR2;ALDOC;POF1B;ICAM1;WNT11;DACT1;LRP2;NR5A2;SLC7A11;FST;GATA5;HPSE;LEF1;TNFRSF19;GREM1;BAX;ARG2;TGFB1I1;FOXQ1;NTRK3;SFRP1
GO_LUNG_MORPHOGENESIS			1.473										6										CTSH;LIF;TNC;SOX11;RSPO2;HOXA5
GO_NEGATIVE_REGULATION_OF_SIGNALING				1.343										48										NPY2R;SOX17;HTRA1;NME5;SNCA;ARHGAP42;HMOX1;DAB1;MUC1;LIF;EGR1;SULF2;MMP9;RGS6;GDF15;DUSP5;CD300LF;ECM1;SLAMF1;MARVELD3;ZFP536;GPR161;RGS18;NR4A2;BMP2;BICD1;GPER1;DUSP10;VSNL1;ICAM1;FSTL4;WNT11;DACT1;GRIA1;LRP2;RGS5;RGS8;PRKCQ;FST;ATP2B4;SHISA6;DUSP1;PTPRT;GREM1;BAX;TGFB1I1;NOTUM;SFRP1
GO_CHONDROCYTE_DIFFERENTIATION					1.592	1.442									7	5									COL6A2;GDF6;ADAMTS7;COL2A1;TGFBI;BMP6;SCARA3	ZBTB16;COL12A1;SFRP2;COL27A1;WNT10B
GO_REGULATION_OF_PROTEIN_SERINE_THREONINE_KINASE_ACTIVITY						2.22										14										CCND1;CDK1;CCNB2;CCNA2;PSRC1;CCNB1;MUC20;CKS2;CCNA1;CCNF;SFRP2;PLK1;CDKN3;CCNO
GO_POSITIVE_REGULATION_OF_UBIQUITIN_PROTEIN_TRANSFERASE_ACTIVITY						3.979										5										CDC20B;CDC20;UBE2C;MASTL;PLK1
GO_CHONDROCYTE_DEVELOPMENT						1.305										3										COL27A1;COL12A1;SFRP2
GO_SKELETAL_SYSTEM_MORPHOGENESIS			2.274					1.464					17					2					MSX1;HOXB7;HOXB2;LTF;HOXB5;HOXB6;TWIST1;COL14A1;GREM1;SFRP1;SOX11;THBS3;TBX4;HOXB3;COL27A1;MTHFD1;HOXA5					COL12A1;LTF
GO_REGULATION_OF_HYDROLASE_ACTIVITY				1.602				2.071	2.177	3.121				45				5	14	8				STFA2;SERPINA9;RASGRP4;MGMT;CTSH;P2RY12;SNCA;RACGAP1;ARHGAP42;IQGAP3;C4B;CCR7;SLPI;PLCB1;CCL11;MMP9;RGS6;CCL2;PDGFRB;OAS2;TIMP1;VTN;ECM1;ATP1B2;RGS18;BMP2;ARFGEF3;BICD1;GPER1;ELMOD1;ICAM1;WNT11;RGS5;RGS8;SH2D4A;SERPINB9B;LEF1;S100A8;BAX;LPL;HPCA;NTRK3;SFRP1;AGTR1A;RASGRP3				TNNC1;FBLN1;TNNI3;RYR2;LTF	OAS3;SERPINA7;C4B;FBLN1;TNNC1;RCAN2;RASGRP4;HSPA1A;S100A9;C3;TNNI3;RYR2;S100A8;LTF	IQGAP3;TNNT2;GZMA;SPINK5;MYH6;MYL4;OAS2;MYBPC3
GO_CARBOHYDRATE_TRANSMEMBRANE_TRANSPORT									1.327										3										NR4A3;PPBP;C3
GO_TELENCEPHALON_DEVELOPMENT				2.31										17										DNAH5;SLC1A2;BMP2;ATP2B4;KIRREL3;PLCB1;NRG1;SLC8A3;DAB1;LEF1;H2AFX;P2RY12;BAX;JAKMIP1;BCAN;LRP8;SLC7A11
GO_RESPONSE_TO_LEPTIN									1.699										2										NR4A3;NR1D1
GO_CYTOKINE_PRODUCTION									2.428										11										TLR7;RSAD2;HSPA1A;S100A9;C3;PIK3CG;CLEC4A1;MMP8;NR4A3;S100A8;LTF
GO_MEIOTIC_CELL_CYCLE						11.128										21										ASPM;FIGNL1;CDC20;NCAPD2;MASTL;H2AFX;AURKA;CKS2;NEK2;SGO2A;CCNA1;RAD54B;SGO1;BUB1B;TTK;RAD51;FANCD2;BUB1;PLK1;ESPL1;NUF2
GO_INORGANIC_ION_TRANSMEMBRANE_TRANSPORT			1.4	2.164				1.879	1.699				35	37				4	10				HCN4;GABRA3;KCNE4;KCNMA1;GPER1;CASQ2;CACNG7;KCNK13;CCR5;ATP1B2;RYR1;SLC26A10;CEMIP;ATP2C2;GRIN2C;ATP2B4;KCNN2;TRPM5;HSPA2;TWIST1;ACTN2;SLC37A2;ATP6V1B1;ASIC2;SCN7A;CACNB1;TMEM37;PLCB1;SLC8A2;SCNN1B;CACNB3;KCNB1;ATP6V0A4;CACNA2D3;BAX	KCNE4;KCNE1L;SCNN1B;P2RY12;CCR5;KCND3;SNCA;CLIC6;CEMIP;PLCH1;GJC2;SLC39A4;ATP2C2;CCR7;SCN7A;PLCB1;COX6A2;KCNA6;AKAP6;ATP1B2;KCNN2;SLC26A10;GPER1;ATP6V0A4;CACNA2D3;SLC1A1;KCNMA1;TRPC3;ATP2B4;SLC8A3;FXYD4;BAX;CACNG7;TMEM37;HPCA;JPH1;KCNK13				CASQ2;SLC26A4;RYR2;COX6A2	CD19;HAMP;CASQ2;COX6A2;KEL;PIK3CG;SCN3A;ATP1A3;RYR2;SLC4A1
GO_CYTOKINESIS						13.566	3.415									20	8									KIF4;E2F8;KIF20A;RACGAP1;NUSAP1;PRC1;AURKA;ANLN;ECT2;INCENP;CIT;CKAP2;KIF14;CEP55;E2F7;AURKB;KIF20B;CENPA;PLK1;ESPL1	KIF4;CEP55;CKAP2;E2F8;ECT2;PRC1;ANLN;NUSAP1
GO_POSITIVE_REGULATION_OF_EXIT_FROM_MITOSIS						2.187										2										CDCA5;UBE2C
GO_PROTEASOMAL_PROTEIN_CATABOLIC_PROCESS						2.47										14										CDK1;CDC20;KIF14;AURKA;CCNB1;CCNF;UBE2C;BUB1B;PBK;PSMB9;PLK1;WNT10B;AURKB;MAD2L1
GO_REGULATION_OF_MUSCLE_ORGAN_DEVELOPMENT			1.936										12										CXADR;MEGF10;SOX17;S100B;TWIST1;BMP2;ZFPM2;GREM1;ERBB3;KLHL41;TRP73;LEF1
GO_REGULATION_OF_GERMINAL_CENTER_FORMATION							1.843										2										TNFSF13B;ADA
GO_NEGATIVE_REGULATION_OF_B_CELL_APOPTOTIC_PROCESS							1.703										2										ADA;CD74
GO_RESPONSE_TO_ANTIBIOTIC									1.304										5										HAMP;CIITA;CYP1A1;NR4A3;S100A8
GO_CELLULAR_RESPONSE_TO_LIPID									2.991										11										HAMP;NR1D1;ANKRD1;CRY1;PPBP;KMO;CYP26B1;CD180;ATP1A3;NR4A3;LTF
GO_PROTEIN_LOCALIZATION_TO_SYNAPSE			1.594										8										CACNG7;GRIN2C;CEP112;ASIC2;DLG4;CNIH2;NLGN1;NLGN2
GO_ANTERIOR_POSTERIOR_PATTERN_SPECIFICATION			1.328										13										MSX1;HOXB7;HOXB2;SOX17;HOXB5;HOXB6;TCAP;BMP2;NRARP;SFRP1;LEF1;HOXB3;HOXA5
GO_B_CELL_PROLIFERATION							4.182		4.198								7		6								TNFSF13B;CD22;IKZF3;CD79A;ADA;CR2;CD74		CD19;MS4A1;IKZF3;CD22;CD180;TNFSF13B
GO_NEGATIVE_REGULATION_OF_CELL_DIVISION						3.577	1.436									4	2									E2F8;E2F7;ASPM;AURKB	ASPM;E2F8
GO_NEGATIVE_REGULATION_OF_CELL_CYCLE_G2_M_PHASE_TRANSITION						3.035										7										CDK1;BRCA1;CLSPN;AURKA;PSMB9;PLK1;AURKB
GO_HOMEOSTATIC_PROCESS				1.79				1.988	4.715					66				6	25					NPY2R;ADAMTS5;GJB6;P2RX2;SCNN1B;CTSH;CCR5;CAR2;GPR20;SNCA;CEMIP;PLCH1;SLC35G1;BAIAP3;SLC39A4;ATP2C2;GPR27;CCR7;CSMD1;HKDC1;HOXB6;SCN7A;PLCB1;PTPRN;HMOX1;CCNB2;EGR1;CCL11;CCL2;HPX;C7;AKAP6;ATP1B2;RP1;S100A14;GPER1;HOXA3;CXCR2;NXNL2;ATP6V0A4;C3AR1;VSNL1;ICAM1;UBE2C;STEAP1;GRIA1;KCNMA1;NR5A2;SLC7A11;MUC6;ALAS2;PRKCQ;PIGR;TRPC3;ATP2B4;GOT1;SLC8A3;SLC7A8;ACOX2;ACKR4;S100A8;LPL;BACE2;BAX;JPH1;AGTR1A				CASQ2;SLC26A4;TFF2;TNNI3;RYR2;LTF	CD19;TFF2;TNFSF13B;PIK3CG;LTF;HAMP;NR1D1;CYP26B1;TRIM10;TNNI3;ATP1A3;RYR2;SLC4A1;NPR3;HK3;EPB42;SPTA1;CRY1;HSPA1A;S100A9;KEL;NR4A3;S100A8;GATA1;CASQ2
GO_REGULATION_OF_FEEDING_BEHAVIOR									1.543										2										NR4A3;RETN
GO_RESPONSE_TO_CAFFEINE								3.051	1.811									2	2									CASQ2;RYR2	RYR2;CASQ2
GO_NEGATIVE_REGULATION_OF_CELL_DIFFERENTIATION			1.322										30										DAB1;GREM1;GPER1;TMEM178;PLK2;SOX17;BMP2;NRARP;TRP73;DUSP10;FBLN1;NLGN1;HOXA5;MSX1;LTF;TWIST1;NTRK3;HLX;SFRP1;SOX11;COL3A1;FSTL4;PLPP7;S100B;ZFPM2;TGFB1I1;LPAR1;STAP1;SEMA4C;RTN4RL1
GO_POSITIVE_REGULATION_OF_OSTEOBLAST_PROLIFERATION			1.57						2.206				3						2				GATA1;BMP2;LTF						GATA1;LTF
GO_CELL_DIFFERENTIATION_INVOLVED_IN_EMBRYONIC_PLACENTA_DEVELOPMENT						1.899										3										E2F8;E2F7;PLK4
GO_MEIOSIS_II_CELL_CYCLE_PROCESS						4.685										4										MASTL;BUB1B;SGO2A;BUB1
GO_POSITIVE_REGULATION_OF_INTRACELLULAR_SIGNAL_TRANSDUCTION				1.794					1.673					40					11					SOX11;RASGRP4;P2RX2;SEMA4C;P2RY12;GPR20;IQGAP3;CCR7;LMCD1;NRG1;PLCB1;CDH13;HMOX1;LIF;CCL11;GDF15;CCL2;DUSP5;PDGFRB;ECM1;SLAMF1;AKAP6;WNT7A;PDE5A;BMP2;GPER1;ICAM1;WNT11;RRAGD;MMP8;TNFAIP8L3;NPPC;MST1R;HPSE;TNFRSF19;GREM1;S100A8;BAX;NTRK3;MAP4K2					TLR7;CD19;MMP8;ANKRD1;RASGRP4;HSPA1A;S100A9;PIK3CG;ALOX15;S100A8;LTF
GO_NEGATIVE_REGULATION_OF_DNA_BINDING			1.441										6										MSX1;HMOX1;GATA1;SOX11;LEF1;JUN
GO_POSITIVE_REGULATION_OF_CELL_CELL_ADHESION									2.203										6										SPTA1;ZBTB16;TNFSF13B;BTLA;NR4A3;ALOX15
GO_POSITIVE_REGULATION_OF_PHOSPHORUS_METABOLIC_PROCESS			1.315	1.869									41	42									TNFRSF19;PDGFRB;SH3RF3;GREM1;DAB1;EDAR;AFAP1L2;GPER1;CARD9;FAM129A;EGR1;BMP2;CEMIP;PDE5A;LIF;ERBB3;GATA1;TRP73;DUSP5;CCL11;ATP2B4;C1QTNF1;TNFAIP8L3;HSPA2;LTF;NTRK3;SPHK1;CLIP3;PIFO;DDR2;WNT11;JUN;DUSP26;PLCB1;DUSP6;ENPP2;DLG4;STAP1;LPAR1;SEMA4C;MST1R	CNTN1;SEMA4C;P2RY12;CLCF1;SNCA;LRP8;CEMIP;IQGAP3;CCR7;TPX2;NRG1;PLCB1;CLIP3;DAB1;PIFO;LIF;EGR1;CCL11;MMP9;GDF15;DUSP5;CCL2;HPX;VTN;PDGFRB;WNT7A;SLAMF1;PDE5A;BMP2;GPER1;ENPP2;ICAM1;WNT11;MMP8;TNFAIP8L3;MST1R;ATP2B4;FAM129A;TNFRSF19;GREM1;NTRK3;MAP4K2
GO_REGULATION_OF_CELL_CYCLE_CHECKPOINT						1.669										3										CCNB1;NDC80;MAD2L1
GO_HISTONE_SERINE_PHOSPHORYLATION						2.842										3										AURKB;CCNB1;AURKA
GO_REGULATION_OF_TOLL_LIKE_RECEPTOR_SIGNALING_PATHWAY									1.758										3										RSAD2;NR1D1;LTF
GO_POSITIVE_REGULATION_OF_MITOTIC_NUCLEAR_DIVISION						3.642	1.436									6	3									CDCA5;NUSAP1;AURKA;UBE2C;ESPL1;DLGAP5	DLGAP5;NUSAP1;UBE2C
GO_TOLL_LIKE_RECEPTOR_7_SIGNALING_PATHWAY									2.365										2										TLR7;RSAD2
GO_NEGATIVE_REGULATION_OF_MITOTIC_CELL_CYCLE						9.058	1.43									21	7									CCND1;CDC20;CLSPN;E2F8;CENPF;CDK1;AURKA;CCNB1;MAD2L1;KNTC1;SPDL1;GTSE1;BUB1B;PSMB9;TTK;E2F7;NDC80;AURKB;BUB1;BRCA1;PLK1	GPNMB;KNTC1;FHL1;CDK1;CENPF;CCNB1;E2F8
GO_BONE_MORPHOGENESIS								1.94										2										COL12A1;LTF
GO_TISSUE_MORPHOGENESIS			3.863					2.918		2.881			39					5		6			GCNT1;HOXB2;FOXF2;GREM1;BRSK1;TNC;ACTA1;TGM3;RSPO2;CXCR2;CTSH;SOX17;GATA5;BMP2;NRARP;LIF;DCHS1;CCL11;HOXA5;TCAP;MSX1;TWIST1;COL14A1;SFRP1;SOX11;COL3A1;WNT6;LEF1;MYOM2;WNT11;HOXB7;CAR2;ACTC1;FOXQ1;ZFPM2;TGFB1I1;TBX4;SEMA4C;MTHFD1					ANKRD1;TNNC1;COL12A1;TNNI3;RYR2		TCAP;ACTC1;TNNT2;TCF21;MYH6;MYBPC3
GO_INTERACTION_WITH_HOST				1.391										12										FUCA2;PCX;CDHR3;SERPINB9B;HAVCR1;ITGB6;ICAM1;CCR5;CDH1;NTRK3;GYPA;SLAMF1
GO_NEGATIVE_REGULATION_OF_TRANSMEMBRANE_TRANSPORT									1.313										3										HAMP;KEL;CASQ2
GO_POSITIVE_REGULATION_OF_LOCOMOTION				2.009										27										EPB41L4B;CTSH;P2RY12;SEMA4C;CEMIP;ARHGEF39;ADAMTS1;CCR7;PCX;CDH13;HMOX1;CCL11;MMP9;PDGFRB;VTN;WNT7A;BMP2;LAMC2;S100A14;GPER1;ENPP2;CXCR2;C3AR1;ICAM1;WNT11;LEF1;NTRK3
GO_POSITIVE_REGULATION_OF_ERYTHROCYTE_DIFFERENTIATION									1.543										2										GATA1;HSPA1A
GO_MORPHOGENESIS_OF_AN_EPITHELIUM			2.604										30										HOXB2;FOXF2;GREM1;BRSK1;TNC;TGM3;RSPO2;CXCR2;CTSH;SOX17;BMP2;NRARP;LIF;DCHS1;CCL11;HOXA5;TCAP;TWIST1;SFRP1;SOX11;WNT6;LEF1;WNT11;HOXB7;CAR2;FOXQ1;TGFB1I1;TBX4;SEMA4C;MTHFD1
GO_OSSIFICATION			1.993	1.476									22	19									PENK;GREM1;TNC;RSPO2;GFRA4;RYR1;BMP2;GATA1;DCHS1;THBS3;IGSF10;LTF;TWIST1;SFRP1;ATP6V1B1;SOX11;DDR2;LEF1;WNT11;ECM1;KAZALD1;ATP6V0A4	SOX11;DCHS1;SH3PXD2B;IGSF10;MMP9;THBS3;ECM1;TNC;RSPO2;BMP2;HOXA3;ATP6V0A4;WNT11;HOXA2;KAZALD1;NPPC;LEF1;GREM1;SFRP1
GO_REGULATION_OF_DEVELOPMENTAL_GROWTH				1.601										18										L1CAM;NPPC;HLX;COLQ;PLCB1;ZFPM2;DUSP10;SH3PXD2B;SEMA4C;FSTL4;CACNG7;GDF15;NTRK3;SFRP1;NPY1R;RIMS1;PLS1;AKAP6
GO_DIGESTIVE_SYSTEM_DEVELOPMENT			1.936	1.412									12	10									SOX17;ASS1;GATA5;HLX;FOXF2;DAB1;SFRP1;SOX11;COL3A1;DCHS1;WNT11;HOXA5	SOX11;GATA5;HLX;SOX17;DAB1;DCHS1;ASS1;WNT11;DACT1;SFRP1
GO_APOPTOTIC_CELL_CLEARANCE									2.177										3										ALOX15;C3;C4B
GO_PROTEIN_LOCALIZATION_TO_ORGANELLE						3.605										24										CDCA5;ESCO2;CSRP3;ZBTB16;CDK1;AURKA;ANLN;AGT;ECT2;SPDL1;GTSE1;BUB1B;TTK;NDC80;AURKB;KIF20B;TRIM29;STIL;KNL1;FAM83D;SPAG5;CENPA;PLK1;GBP5
GO_REGULATION_OF_LYMPHOCYTE_ACTIVATION							1.375		2.295								8		8								TNFSF13B;BTLA;GPNMB;CD22;IKZF3;CYP26B1;ADA;CD74		CD19;IKZF3;SPTA1;CD22;CYP26B1;ZBTB16;TNFSF13B;BTLA
GO_REGULATION_OF_LEUKOCYTE_APOPTOTIC_PROCESS				1.378										7										CCR7;CXCR2;CCR5;BAX;ARG2;SLC7A11;PRKCQ
GO_REGULATION_OF_METAL_ION_TRANSPORT				2.727					1.556					23					6					KCNE4;P2RX2;KCNE1L;CNTN1;P2RY12;SNCA;CEMIP;GJC2;CCL2;PDGFRB;AKAP6;ATP1B2;KCNN2;GPER1;HOXA3;ICAM1;TRPC3;ATP2B4;NKAIN1;FXYD4;BAX;HPCA;JPH1					CD19;HAMP;CASQ2;KEL;PIK3CG;RYR2
GO_LOCOMOTION			3.791	4.379									78	78									PDGFRB;DAB1;NRCAM;PLK2;ITGAX;L1CAM;ATP1B2;ANGPT2;CCR5;GFRA4;BMP2;GRIN2C;FBLN1;ATP2B4;PODXL2;HAS1;COL3A1;DNAH8;ECM1;SLC7A8;ENPP2;AGTR1A;PLXNC1;GCNT1;NR4A1;CYGB;GREM1;FAM83D;KIRREL3;CCL11;NRG2;SFRP1;ACKR4;DUSP1;CXADR;STAP1;DRC1;PLEKHO1;ALCAM;GPER1;ITGB6;CTSH;SOX17;HMOX1;EGR3;RNF165;PTPRT;DUSP10;ITGA2B;IGSF10;TWIST1;GFRA2;DDR2;LEF1;JUN;PLCB1;LPAR1;PCX;BAX;S100A14;CXCR2;CEMIP;ERBB3;DCHS1;GAP43;PRKCQ;…	KIRREL3;GFRA2;BST1;CCR5;CEMIP;DNAH5;CDH13;DAB1;IGSF10;WNT7A;NR4A2;LAMC2;ANGPT2;ACKR4;BAX;DCDC2A;SEMA4C;ARHGEF39;NRG1;PLCB1;CCL11;MMP9;GCNT1;VTN;MMP28;ATP1B2;RNF165;BMP2;GPER1;C3AR1;ITGB6;SLC7A8;LEF1;GREM1;GP6;DNAH8;MEGF10;SOX17;CTSH;P2RY12;ADAMTS1;CCR7;PCX;GFRA1;CCL2;TIMP1;ECM1;MARVELD3;WNT11;HOXA2;ATP2B4;NTRK3;SFRP1;GYPA;DCHS1;EPB41L4B;PODXL2;SNCA;HMOX1;DPYSL4;PDGFRB;L1CAM;S100A14;DUSP10;ENPP2;C…
GO_CELL_SUBSTRATE_ADHESION			1.607										19										GREM1;EMID1;L1CAM;ABI3BP;ANGPT2;COL26A1;THBS3;ITGA2B;FBLN1;ACTN2;SFRP1;BST1;CCDC80;COL3A1;DDR2;ECM2;CDH13;NPY2R;ITGB6
GO_TRANSMEMBRANE_TRANSPORT				2.727				1.696						63				5						KCNE4;SLC22A18;P2RX2;KCNE1L;SCNN1B;P2RY12;CCR5;KCND3;CAR2;SNCA;CLIC6;CEMIP;PLCH1;GJC2;SLC39A4;ATP2C2;CCR7;SLC6A15;SCN7A;SLC16A7;PLCB1;COX6A2;CLIP3;MMP9;RNASEL;KCNA6;SLC44A3;TMC5;AKAP6;ATP1B2;SLC1A2;KCNN2;SLC26A10;GPER1;ATP6V0A4;SLC7A10;CACNA2D3;SLC1A1;STEAP1;GRIA1;LRP2;KCNMA1;SLC7A11;GRIK4;SLC5A1;ABCB1B;TRPC3;S100A6;SLC43A2;ATP2B4;SHANK1;SHISA6;SLC8A3;SLC7A8;FXYD4;BAX;CACNG7;SLC41A2;SHISA9;TMEM37…				CASQ2;RYR2;PRF1;SLC26A4;COX6A2
GO_ENZYME_LINKED_RECEPTOR_PROTEIN_SIGNALING_PATHWAY			1.328	1.896									41	42									HFE2;ARHGEF28;PDGFRB;GREM1;CDKN2B;AFAP1L2;GPER1;GFRA4;ANGPT2;EGR1;BMP2;RNF165;LTBP2;LIF;ERBB3;HTRA1;PTPRT;PRKCQ;SPRY4;MSX1;NTRK3;NRG2;GFRA2;ATP6V1B1;SFRP1;SOX11;COL3A1;DDR2;LEF1;FSTL4;JUN;IGFBP2;PLCB1;GOT1;CDH13;TGFB1I1;ATP6V0A4;STAP1;SHCBP1;MST1R;PDGFRL	GP6;SOX11;GFRA2;RASGRP4;HTRA1;LRG1;SNCA;ROS1;CDKN2B;GFRA1;NRG1;PLCB1;CDH13;LIF;EGR1;SULF2;MMP9;GDF15;PDGFRB;VTN;RNF165;BMP2;GPER1;FAM83B;ATP6V0A4;FSTL4;LRP2;ANGPT2;PRKCQ;PIGR;FST;NPPC;LTBP2;MST1R;GOT1;LEF1;PTPRT;PDGFRL;GREM1;TGFB1I1;NTRK3;SFRP1
GO_RESPONSE_TO_CYTOKINE									2.401										14										OAS3;RSAD2;LRAT;HAMP;ANKRD1;CIITA;PPBP;TFF2;MX1;KMO;HSPA1A;TNFSF13B;MMP3;ALOX15
GO_RESPONSE_TO_ORGANIC_CYCLIC_COMPOUND				1.839					1.501					38					10					P2RX2;MGMT;P2RY12;CCR5;CAR2;SNCA;LRP8;SFRP1;PTPRN;MT-ND3;EGR1;CCL2;PDGFRB;ACR;WNT7A;AKAP6;TNC;NR4A2;BMP2;GPER1;ICAM1;CDH1;ASS1;NR5A2;SLC7A11;ANGPT2;TRPC3;ATP2B4;GOT1;SLC8A3;LEF1;DUSP1;NR4A1;P2RY13;TGFB1I1;NTRK3;HPCA;FIBIN					HAMP;CASQ2;NR1D1;ANKRD1;CRY1;CYP1A1;PIK3CG;ATP1A3;RYR2;NR4A3
GO_LEUKOCYTE_CELL_CELL_ADHESION							1.436		2.853								7		8								TNFSF13B;BTLA;GPNMB;SEMA4D;ITGAL;ADA;CD74		SPTA1;ZBTB16;TNFSF13B;S100A9;ITGAL;BTLA;NR4A3;S100A8
GO_REGULATION_OF_DOUBLE_STRAND_BREAK_REPAIR						1.499										4										FOXM1;POLQ;FIGNL1;RAD51
GO_REGULATION_OF_CELLULAR_RESPIRATION						1.781										3										CCNB1;CDK1;ACTN3
GO_NEGATIVE_REGULATION_OF_ION_TRANSMEMBRANE_TRANSPORT									1.487										3										HAMP;KEL;CASQ2
GO_CELL_MOTILITY			3.863	4.379									71	71									GCNT1;NR4A1;PLEKHO1;CYGB;PDGFRB;GREM1;DAB1;FAM83D;GPER1;NRCAM;S100A14;KIRREL3;PLK2;CXCR2;ITGAX;CTSH;L1CAM;ATP1B2;ANGPT2;CCR5;SOX17;BMP2;CEMIP;HMOX1;EGR3;ERBB3;PTPRT;DCHS1;DUSP10;FBLN1;CCL11;ITGA2B;HOXA5;PRKCQ;ATP2B4;IGSF10;PODXL2;ADAMTS1;HAS1;TWIST1;NTRK3;SPHK1;LGR6;NRG2;BST1;SFRP1;SEMA4C;COL3A1;DDR2;LEF1;ACKR4;WNT11;JUN;DNAH8;DUSP1;MEGF10;ECM1;CXADR;PLCB1;SLC7A8;RHOF;CFAP54;CDH13;ENPP2;STAP1;LPA…	GP6;DNAH8;MEGF10;KIRREL3;SOX17;DCHS1;BST1;EPB41L4B;PODXL2;CTSH;CCR5;SEMA4C;P2RY12;CEMIP;ARHGEF39;ADAMTS1;CCR7;DNAH5;NRG1;PLCB1;CDH13;DAB1;HMOX1;IGSF10;DCDC2A;CCL11;MMP9;CCL2;GCNT1;TIMP1;VTN;PDGFRB;ECM1;MMP28;WNT7A;ATP1B2;MARVELD3;L1CAM;NR4A2;BMP2;LAMC2;S100A14;DUSP10;GPER1;ENPP2;CXCR2;SLC7A10;C3AR1;ITGB6;CDH1;ICAM1;WNT11;SLC7A11;HAS1;ANGPT2;PRKCQ;CD177;ATP2B4;SLC7A8;LEF1;DUSP1;PTPRT;NR4A1;GREM1;A…
GO_RESPONSE_TO_BMP			1.359	1.549									11	11									HFE2;MSX1;GATA5;EGR1;BMP2;RNF165;GREM1;SFRP1;SOX11;HTRA1;LEF1	SOX11;RNF165;GATA5;BMP2;LEF1;HTRA1;GREM1;EGR1;GDF15;SFRP1;LRP2
GO_MEMBRANE_REPOLARIZATION				1.803										6										ATP1B2;KCNN2;KCNE4;KCNE1L;KCND3;AKAP6
GO_PATTERN_RECOGNITION_RECEPTOR_SIGNALING_PATHWAY									3.351										7										TLR7;RSAD2;NR1D1;HSPA1A;S100A9;S100A8;LTF
GO_RECEPTOR_MEDIATED_ENDOCYTOSIS				2.31										19										MEGF10;STAB2;SCGB3A2;SNCA;LRP8;HPX;VTN;MASP1;BICD1;ENPP2;CXCR2;GRIA1;LRP2;GREM1;LGALS3BP;ACKR4;CACNG7;HPCA;HBA-A2
GO_DICARBOXYLIC_ACID_METABOLIC_PROCESS				1.817										7										PHYH;GOT1;DDO;ASS1;ADSSL1;SLC7A11;ADHFE1
GO_CELLULAR_TRANSITION_METAL_ION_HOMEOSTASIS									2.08										4										S100A9;HAMP;S100A8;LTF
GO_REGULATION_OF_DOUBLE_STRAND_BREAK_REPAIR_VIA_HOMOLOGOUS_RECOMBINATION						1.386										3										POLQ;FIGNL1;RAD51
GO_NEGATIVE_REGULATION_OF_DEVELOPMENTAL_PROCESS			1.4										39										KLF2;DAB1;GREM1;GPER1;TMEM178;RSPO2;PLK2;SOX17;ANGPT2;BMP2;NRARP;GATA1;TRP73;DUSP10;FBLN1;NLGN1;HOXA5;MSX1;LTF;TWIST1;NTRK3;HLX;SFRP1;SOX11;COL3A1;LEF1;FSTL4;WNT11;THBS2;PLPP7;ECM1;CXADR;S100B;ZFPM2;TGFB1I1;LPAR1;STAP1;SEMA4C;RTN4RL1
GO_VENTRICULAR_CARDIAC_MUSCLE_CELL_DEVELOPMENT						1.509	1.649									2	2									CCNB1;CDK1	CCNB1;CDK1
GO_ERK1_AND_ERK2_CASCADE				1.356										15										CCR7;BMP2;DUSP10;GPER1;DUSP1;SLAMF1;LIF;CCL11;TNFAIP8L3;CTSH;ICAM1;ROS1;CCL2;PDGFRB;IQGAP3
GO_REGULATION_OF_CHROMOSOME_ORGANIZATION						8.09										20										CDCA5;CDC20;CENPF;TACC3;CCNB1;NEK2;PHF19;MCM2;MAD2L1;SPDL1;BUB1B;TTK;CENPE;NDC80;AURKB;DLGAP5;BUB1;BRCA1;PLK1;ESPL1
GO_SPINDLE_LOCALIZATION						5.436										7										ASPM;SAPCD2;SPDL1;CENPA;ESPL1;NDC80;NUSAP1
GO_REGULATION_OF_CELL_DIVISION						9.23	1.474									16	5									KIF20B;ASPM;PRC1;KIF14;AURKA;INCENP;SFRP2;E2F8;KIF18B;PLK1;ECT2;KIF20A;E2F7;CIT;AURKB;RACGAP1	KIF18B;ASPM;E2F8;PRC1;ECT2
GO_MEIOTIC_CHROMOSOME_SEGREGATION						5.24										9										FANCD2;BUB1;SGO1;BUB1B;TTK;SGO2A;PLK1;ESPL1;NUF2
GO_POSITIVE_REGULATION_OF_TRANSFERASE_ACTIVITY						3.753										20										CCND1;CDC20;CLSPN;MUC20;UBE2C;MASTL;CDK1;PSRC1;CCNB1;TPX2;CKS2;NEK2;AGT;ECT2;CDC20B;KIF14;CENPE;NCAPG2;AURKB;PLK1
GO_POSITIVE_REGULATION_OF_NUCLEOBASE_CONTAINING_COMPOUND_METABOLIC_PROCESS						1.796										8										BRCA1;CCNB1;NEK2;FOXM1;NPAS2;H2AFX;AURKB;RAD51
GO_POSITIVE_REGULATION_OF_MOLECULAR_FUNCTION				1.378		1.453								58		29								RASGRP4;SH3PXD2B;CTSH;P2RY12;SNCA;RACGAP1;LRP8;CEMIP;ARHGAP42;IQGAP3;CCR7;TPX2;SFRP1;NRG1;PLCB1;DAB1;PIFO;EGR1;CCL11;MMP9;RGS6;GDF15;DUSP5;CCL2;VTN;PDGFRB;AKAP6;ATP1B2;RGS18;NR4A2;PDE5A;BMP2;GPER1;HOXA3;CDC20;ELMOD1;ICAM1;UBE2C;WNT11;DACT1;MMP8;RGS5;RGS8;PRKCQ;TNFAIP8L3;ABCB1B;MST1R;ATP2B4;NDP;LARP6;GREM1;S100A8;BAX;HPCA;NTRK3;MAP4K2;AGTR1A;RASGRP3		CCND1;CDCA5;CDC20;DEPDC1B;MYL3;CLSPN;MUC20;UBE2C;MASTL;ARHGAP11A;RACGAP1;CDK1;UHRF1;PSRC1;CCNB1;TPX2;CKS2;NEK2;AGT;ECT2;CDC20B;DEPDC1A;KIF14;NCAPG2;CENPE;WNT10B;AURKB;SFRP2;PLK1
GO_LONG_CHAIN_FATTY_ACID_BIOSYNTHETIC_PROCESS									1.651										2										ALOX15;CYP1A1
GO_REGULATION_OF_REPRODUCTIVE_PROCESS				1.345										10										NPPC;PDE5A;PLCB1;ZFPM2;DUSP1;CDC20;LIF;CDC25C;SFRP1;TIMP1
GO_NEGATIVE_REGULATION_OF_HUMORAL_IMMUNE_RESPONSE					1.637										3										A2M;CD55;SPINK5
GO_SULFATE_TRANSPORT						1.313										2										SLC26A4;RACGAP1
GO_PROTEIN_LOCALIZATION_TO_MICROTUBULE_ORGANIZING_CENTER						1.669										3										SPAG5;AURKA;STIL
GO_REGULATION_OF_SISTER_CHROMATID_SEGREGATION					1.624	14.051	1.76								6	16	4								CCNB1;BUB1B;PLK1;ESPL1;CENPE;CENPF	CDCA5;MAD2L1;CENPF;CDC20;BUB1;TACC3;CCNB1;SPDL1;BUB1B;TTK;PLK1;CENPE;ESPL1;NDC80;AURKB;DLGAP5	DLGAP5;CENPE;CENPF;CCNB1
GO_EMBRYONIC_SKELETAL_SYSTEM_DEVELOPMENT			1.473	1.343									10	9									HOXB7;HOXB2;HOXB5;HOXB6;TWIST1;SOX11;HOXB3;WNT11;MTHFD1;HOXA5	SOX11;HOXB5;HOXB6;HOXB2;HOXA3;HOXB3;SULF2;WNT11;HOXA2
GO_CELLULAR_HOMEOSTASIS				2.727				1.716	2.836					44				4	14					NPY2R;GJB6;P2RX2;CCR5;CAR2;GPR20;SNCA;CEMIP;PLCH1;SLC35G1;BAIAP3;SLC39A4;ATP2C2;GPR27;CCR7;HKDC1;PLCB1;PTPRN;HMOX1;CCL11;CCL2;HPX;C7;AKAP6;ATP1B2;GPER1;CXCR2;ATP6V0A4;C3AR1;VSNL1;ICAM1;UBE2C;GRIA1;KCNMA1;ALAS2;TRPC3;ATP2B4;GOT1;SLC8A3;ACKR4;S100A8;BAX;JPH1;AGTR1A				CASQ2;TNNI3;RYR2;LTF	CD19;HK3;HAMP;NR1D1;CASQ2;S100A9;KEL;TNNI3;PIK3CG;ATP1A3;RYR2;SLC4A1;S100A8;LTF
GO_KINETOCHORE_ASSEMBLY					1.464	3.771	1.504								3	4	2								CENPA;CENPE;CENPF	CENPE;CENPN;CENPF;CENPA	CENPE;CENPF
GO_REGULATION_OF_RESPONSE_TO_STRESS				1.787					2.295					53					16					LAG3;MGMT;BST1;HTRA1;H2AFX;SEMA4C;NME5;SNCA;LRP8;PARPBP;CCR7;HSPB8;SFRP1;PLCB1;MUC1;TREML4;MMP9;RNASEL;HPX;CD300LF;VTN;WNT7A;SLAMF1;MARVELD3;BMP2;GP1BA;S100A14;DUSP10;GPER1;RAET1E;DACT1;MMP8;SLC7A11;MUC6;PRKCQ;ABCB1B;TRPC3;ATP2B4;HPSE;SERPINB9B;ACOX2;NT5E;DUSP1;TNFRSF19;CLEC4D;S100A8;ARG2;LPL;USP18;NTRK3;MAP4K2;BAX;AGTR1A					TLR7;RSAD2;NR1D1;SIGLECG;ANKRD1;CRY1;HSPA1A;S100A9;C3;MMP3;PIK3CG;CLEC4A1;MMP8;NR4A3;S100A8;LTF
GO_G2_DNA_DAMAGE_CHECKPOINT						2.689										4										BRCA1;CLSPN;CDK1;PLK1
GO_CONNECTIVE_TISSUE_DEVELOPMENT				1.794										16										NPPC;RSPO2;BMP2;WNT7A;HOXA3;MUSTN1;SH3PXD2B;GREM1;HOXB3;EGR1;SULF2;WNT11;THBS3;PDGFRB;TIMP1;ECM1
GO_TYPE_B_PANCREATIC_CELL_PROLIFERATION									1.778										2										NR4A3;NR1D1
GO_CELLULAR_EXTRAVASATION				2.036										7										PLCB1;BST1;PODXL2;ICAM1;CCL2;GCNT1;CD177
GO_POSITIVE_REGULATION_OF_OXIDATIVE_PHOSPHORYLATION						1.811	1.92									2	2									CCNB1;CDK1	CCNB1;CDK1
GO_METAPHASE_ANAPHASE_TRANSITION_OF_CELL_CYCLE					1.905	14.978	2.141								6	15	4								CCNB1;BUB1B;PLK1;ESPL1;CENPE;CENPF	MAD2L1;CENPF;CDC20;BUB1;TACC3;CCNB1;SPDL1;BUB1B;TTK;PLK1;CENPE;ESPL1;NDC80;AURKB;DLGAP5	DLGAP5;CENPE;CENPF;CCNB1
GO_CHROMOSOME_SEPARATION					1.547	13.365	1.649								6	16	4								CCNB1;BUB1B;PLK1;ESPL1;CENPE;CENPF	MAD2L1;CENPF;CDC20;BUB1;TACC3;NCAPD2;CCNB1;SPDL1;BUB1B;TTK;PLK1;CENPE;ESPL1;NDC80;AURKB;DLGAP5	DLGAP5;CENPE;CENPF;CCNB1
GO_RESPONSE_TO_NITROGEN_COMPOUND								1.716										4										CASQ2;RETN;RYR2;REG3G
GO_DEVELOPMENTAL_GROWTH			2.444	1.637									34	29									ALCAM;KLF2;PDGFRB;TNC;NRCAM;RSPO2;MUSTN1;CACNG7;L1CAM;SLC1A2;FOXS1;TRP73;THBS3;DUSP10;GAP43;CCL11;HOXA5;NTRK3;HLX;COL14A1;LGR6;RIMS1;SFRP1;DDR2;FSTL4;WNT11;COL27A1;CXADR;ECM1;PLCB1;DUSP6;ZFPM2;NPY1R;SEMA4C	HLX;ZFPM2;SH3PXD2B;SEMA4C;COLQ;PLCB1;CCL11;GDF15;THBS3;PDGFRB;WNT7A;ECM1;AKAP6;TNC;L1CAM;SLC1A2;RSPO2;DUSP10;FSTL4;WNT11;NPY1R;PLS1;NPPC;SHANK1;MUSTN1;CACNG7;NTRK3;SFRP1;RIMS1
GO_HEAD_DEVELOPMENT				1.691										33										KIRREL3;CNTN1;H2AFX;SEMA4C;P2RY12;JAKMIP1;NME5;LRP8;GJC2;H2AFY2;DNAH5;NRG1;PLCB1;DAB1;WNT7A;SLC1A2;NR4A2;BMP2;HOXB2;CXCR2;HOXB3;CDH1;BCAN;HOXA2;LRP2;SLC7A11;ATP2B4;SHANK1;SLC8A3;LEF1;BAX;HPCA;SFRP1
GO_POSITIVE_REGULATION_OF_B_CELL_PROLIFERATION							1.674										3										TNFSF13B;ADA;CD74
GO_REGULATION_OF_CELL_ADHESION			1.695	1.643					1.435				31	29					8				DAB1;GREM1;TNC;ABI3BP;ANGPT2;ASS1;COL26A1;BMP2;EGR3;NRARP;PDE5A;ERBB3;DUSP10;FBLN1;PRKCQ;C1QTNF1;CD1D1;HLX;SFRP1;BST1;CCDC80;DDR2;LEF1;DUSP1;IGFBP2;DUSP26;ECM2;CDH13;NPY2R;EMID1;PLXNC1	LAG3;ABI3BP;NPY2R;HLX;EMILIN3;BST1;EPB41L4B;P2RY12;CCR7;CDH13;DAB1;MUC1;CCL2;VTN;TNC;PDE5A;BMP2;DUSP10;ECM2;ICAM1;CDH1;ASS1;PRKCQ;ANGPT2;LEF1;DUSP1;GREM1;ARG2;SFRP1					SPTA1;FBLN1;ZBTB16;TNFSF13B;BTLA;PIK3CG;ALOX15;NR4A3
GO_POSITIVE_REGULATION_OF_TRANSMEMBRANE_TRANSPORT				1.691					1.368					13					4					ATP1B2;ABCB1B;SLC1A2;GPER1;KCNE1L;CLIP3;BAX;RNASEL;CAR2;SNCA;CEMIP;GJC2;AKAP6					NR4A3;CD19;C3;RYR2
GO_ARACHIDONIC_ACID_METABOLIC_PROCESS									1.313										2										ALOX15;CYP1A1
GO_POSITIVE_REGULATION_OF_PROTEIN_LOCALIZATION_TO_NUCLEUS						1.481										4										GTSE1;CDK1;PLK1;ECT2
GO_ANIMAL_ORGAN_MORPHOGENESIS			3.863	2.325				2.937		2			53	45				6		6			GCNT1;HOXB2;PDGFRB;FOXF2;GREM1;EDAR;TNC;ACTA1;RSPO2;HOXB3;SYNPO2L;ITGAX;CTSH;SOX17;GATA5;HOXB5;RYR1;LRIG3;BMP2;LIF;HTRA1;DCHS1;THBS3;CCL11;HOXA5;TCAP;MSX1;LTF;ADAMTS1;TWIST1;HLX;COL14A1;SFRP1;ATP6V1B1;SOX11;COL3A1;WNT6;LEF1;MYOM2;WNT11;JUN;COL27A1;HOXB7;CAR2;HOXB6;ADAMTS5;ACTC1;ZFPM2;NPY1R;TBX4;NPY2R;MTHFD1;BAX	SOX11;NPY2R;HOXB5;HLX;ADAMTS5;SOX17;ZFPM2;GJB6;DCHS1;SH3PXD2B;HTRA1;CTSH;CAR2;SAPCD2;ADAMTS1;HOXB6;NRG1;LIF;CCL11;SULF2;THBS3;CCL2;GCNT1;PDGFRB;WNT7A;TNC;RP1;RSPO2;BMP2;HOXB2;HOXA3;HOXB3;WNT11;DACT1;HOXA2;LRP2;NR5A2;NPY1R;NPPC;GATA5;SHANK1;LEF1;GREM1;BAX;SFRP1				ANKRD1;TNNC1;COL12A1;TNNI3;RYR2;LTF		TCAP;ACTC1;TNNT2;TCF21;MYH6;MYBPC3
GO_PROTEIN_DNA_COMPLEX_SUBUNIT_ORGANIZATION						4.685										13										CENPI;CHAF1A;CENPN;ASF1B;CENPF;KNL1;MIS18BP1;CENPA;MCM2;CENPE;WNT10B;H2AFX;RAD51
GO_NEGATIVE_REGULATION_OF_CELL_CYCLE						12.105										33										CCND1;CDC20;CLSPN;FOXM1;E2F8;PRR11;H2AFX;CENPF;CDK1;AURKA;CCNB1;NEK2;MAD2L1;KNTC1;SPDL1;GTSE1;BUB1B;PSMB9;TTK;E2F7;WNT10B;NDC80;RAD51;AURKB;KIF20B;RRM2;BUB1;NR4A1;BRCA1;CCNF;PLK1;ESPL1;CDKN3
GO_B_CELL_PROLIFERATION_INVOLVED_IN_IMMUNE_RESPONSE									2.458										2										CD19;CD180
GO_CELLULAR_PROTEIN_CATABOLIC_PROCESS						1.313										15										CDK1;UHRF1;CDC20;KIF14;AURKA;CCNB1;CCNF;UBE2C;BUB1B;PBK;PSMB9;PLK1;WNT10B;AURKB;MAD2L1
GO_REGULATION_OF_TRANSMEMBRANE_TRANSPORT			3.113	3.716					2.179				32	33					9				HCN4;KCNE4;KCNMA1;GPER1;CASQ2;CACNG7;SLC1A2;KCNK13;ATP1B2;CEMIP;RNASEL;ATP2B4;KCNN2;TRPM5;HSPA2;CACNA2D3;TWIST1;ACTN2;CLIP3;ASIC2;NLGN2;CNIH2;SCN7A;CACNB1;TMEM37;RTN2;CAR2;CACNB3;DLG4;KCNB1;NLGN1;BAX	KCNE4;KCNE1L;KCND3;CAR2;SNCA;CLIC6;CEMIP;GJC2;SCN7A;CLIP3;MMP9;RNASEL;KCNA6;AKAP6;ATP1B2;SLC1A2;KCNN2;GPER1;CACNA2D3;GRIA1;KCNMA1;ABCB1B;ATP2B4;SHANK1;SHISA6;FXYD4;BAX;CACNG7;TMEM37;SHISA9;HPCA;JPH1;KCNK13					CD19;HAMP;CASQ2;C3;KEL;PIK3CG;SCN3A;RYR2;NR4A3
GO_NEGATIVE_REGULATION_OF_RESPONSE_TO_STIMULUS			1.385	1.869									59	59									HFE2;RGS5;DAB1;GREM1;GPER1;ARHGAP42;LPL;PLK2;CASQ2;RGS8;HOMER2;SOX17;ANGPT2;EGR1;BMP2;HMOX1;NRARP;LIF;DYRK3;ERBB3;PARPBP;GATA1;DUSP5;HTRA1;SIGLECG;PTPRT;DUSP10;FBLN1;SPRY4;WIF1;PRKCQ;ATP2B4;TRIM59;C1QTNF1;LTF;PIK3IP1;TWIST1;HLX;CD300LF;SFRP1;COL3A1;RGS6;FSTL4;WNT11;MLIP;DUSP1;NOTUM;ECM1;DUSP26;IGFBP2;DUSP6;CACNB3;TGFB1I1;LPAR1;STAP1;NPY2R;SEMA4C;RTN4RL1;BAX	NPY2R;HLX;SOX17;HTRA1;SEMA4C;NME5;SNCA;PARPBP;ARHGAP42;HMOX1;DAB1;MUC1;LIF;EGR1;SULF2;MMP9;RGS6;GDF15;DUSP5;CCL2;CD300LF;VTN;ECM1;SLAMF1;MMP28;MARVELD3;ZFP536;GPR161;RGS18;NR4A2;BMP2;GP1BA;BICD1;GPER1;DUSP10;ICAM1;FSTL4;WNT11;DACT1;LRP2;RGS5;SLC7A11;RGS8;ANGPT2;PRKCQ;FST;ATP2B4;SERPINB9B;SHISA6;NT5E;DUSP1;PTPRT;GREM1;BAX;ARG2;TGFB1I1;LPL;NOTUM;SFRP1
GO_MONOCYTE_CHEMOTAXIS				1.346										5										S100A14;DUSP1;GREM1;CCL11;CCL2
GO_REGULATION_OF_SPINDLE_ORGANIZATION						3.229										5										PSRC1;TACC3;TPX2;SPAG5;PLK1
GO_POSITIVE_REGULATION_OF_CELL_CYCLE_PROCESS						13.642	2.631									25	9									CCND1;CDCA5;UBE2C;E2F8;RACGAP1;NUSAP1;CDK1;AURKA;CCNB1;PLK4;ECT2;CIT;MAD2L1;KIF14;GTSE1;E2F7;NDC80;AURKB;WNT10B;DLGAP5;KIF20B;FAM83D;BRCA1;SPAG5;ESPL1	DLGAP5;CYP1A1;SPAG5;E2F8;CDK1;ECT2;CCNB1;NUSAP1;UBE2C
GO_POSITIVE_REGULATION_OF_CYTOKINE_PRODUCTION									1.38										6										TLR7;RSAD2;HSPA1A;C3;MMP8;NR4A3
GO_NEGATIVE_REGULATION_OF_GROWTH					1.512										10										SPP1;CDKN1A;MT1;NTN1;INHBA;CDKN2C;ENPP1;SEMA6C;SEMA3A;AGT
GO_B_CELL_HOMEOSTASIS							1.99										3										TNFSF13B;ADA;CD74
GO_ADULT_HEART_DEVELOPMENT										3.048										2										TCAP;MYH6
GO_REGULATION_OF_VIRAL_LIFE_CYCLE									2.47										5										OAS3;RSAD2;MX1;TRIM10;LTF
GO_POSITIVE_REGULATION_OF_CELL_DEVELOPMENT					1.304										15										KIT;DISC1;CDH4;GDF6;IGF1;NTN1;TENM4;CHODL;DBN1;TREM2;ASPM;TRIM67;BMP6;SEMA3A;AGT
GO_NEGATIVE_REGULATION_OF_CELL_CYCLE_G1_S_PHASE_TRANSITION						2.781	1.948									7	5									CCND1;CDK1;AURKA;CCNB1;E2F8;GTSE1;E2F7	GPNMB;FHL1;CDK1;CCNB1;E2F8
GO_DNA_CONFORMATION_CHANGE						8.281										18										CENPI;CHAF1A;CDCA5;CENPN;ASF1B;CDK1;KNL1;NCAPD2;CCNB1;MIS18BP1;RAD54B;CENPA;MCM2;NCAPG2;H2AFX;NCAPG;RAD51;NUSAP1
GO_PEPTIDE_SECRETION									1.336										7										RSAD2;NR1D1;ANKRD1;CD22;TNFSF13B;MMP8;S100A8
GO_REGULATION_OF_BIOMINERAL_TISSUE_DEVELOPMENT			1.496										8										ECM1;LTF;TWIST1;BMP2;GREM1;GATA1;DDR2;WNT6
GO_REGULATION_OF_OXIDATIVE_PHOSPHORYLATION						1.899										3										CCNB1;CDK1;ACTN3
GO_RESPONSE_TO_VIRUS									1.452										5										TLR7;OAS3;RSAD2;MX1;CYP1A1
GO_CELLULAR_RESPONSE_TO_PURINE_CONTAINING_COMPOUND								3.195	1.981									2	2									CASQ2;RYR2	RYR2;CASQ2
GO_VIRAL_LIFE_CYCLE									2.34										7										OAS3;RSAD2;MX1;GYPA;TRIM10;HSPA1A;LTF
GO_POSITIVE_REGULATION_OF_MITOTIC_CELL_CYCLE						6.522	2.054									13	6									KIF20B;CDCA5;CCND1;MAD2L1;CDK1;AURKA;CCNB1;NDC80;UBE2C;ESPL1;DLGAP5;WNT10B;NUSAP1	DLGAP5;CYP1A1;CDK1;CCNB1;NUSAP1;UBE2C
GO_NEGATIVE_REGULATION_OF_MONONUCLEAR_CELL_MIGRATION			1.835	1.916									3	3									PLCB1;DUSP1;GREM1	GREM1;PLCB1;DUSP1
GO_CHROMOSOME_LOCALIZATION						14.332	5.532									16	8									CDCA5;CDCA8;CENPF;NUF2;PSRC1;KIF14;KIFC1;CCNB1;FAM83D;KIF2C;SPDL1;SPAG5;KIF22;CENPE;NDC80;DLGAP5	DLGAP5;CENPE;CDCA8;KIFC1;SPAG5;NUF2;CENPF;CCNB1
GO_CHROMOSOME_ORGANIZATION_INVOLVED_IN_MEIOTIC_CELL_CYCLE						3.229										6										FANCD2;BUB1;NCAPD2;BUB1B;SGO2A;RAD51
GO_REGULATION_OF_MYELOID_CELL_DIFFERENTIATION									2.32										6										GATA1;ZBTB16;HSPA1A;NR4A3;NFE2;LTF
GO_LEUKOCYTE_DIFFERENTIATION									1.543										7										CD19;GATA1;RSAD2;IKZF3;CYP26B1;ZBTB16;LTF
GO_HEART_GROWTH										1.516										2										NPPA;MYH6
GO_REGULATION_OF_GRANULOCYTE_CHEMOTAXIS				1.446										5										CCR7;S100A14;CXCR2;BST1;C3AR1
GO_REGULATION_OF_ATPASE_ACTIVITY								4.328	2.428	4.465								4	4	4								TNNI3;RYR2;TNNC1;LTF	RYR2;TNNC1;TNNI3;LTF	MYBPC3;TNNT2;MYL4;MYH6
GO_REGULATION_OF_CELL_CYCLE_PHASE_TRANSITION						16.722	3.977									34	14									CCND1;CDCA5;CDC20;CLSPN;UBE2C;E2F8;CENPF;CDK1;AURKA;CCNB1;TPX2;NEK2;ESPL1;ANLN;PLK4;MAD2L1;KIF14;KNTC1;SPDL1;GTSE1;BUB1B;PSMB9;TTK;CENPE;E2F7;WNT10B;NDC80;AURKB;DLGAP5;BUB1;FAM83D;BRCA1;PLK1;HMMR	DLGAP5;CYP1A1;CENPE;GPNMB;KNTC1;HMMR;FHL1;CDK1;TPX2;CENPF;CCNB1;ANLN;E2F8;UBE2C
GO_NEGATIVE_REGULATION_OF_ATPASE_ACTIVITY								3.069	1.847									2	2									TNNI3;LTF	TNNI3;LTF
GO_RESPONSE_TO_IONIZING_RADIATION						2.766										8										CCND1;FANCD2;FIGNL1;BRCA1;SFRP2;ECT2;H2AFX;RAD51
GO_CHEMICAL_HOMEOSTASIS			1.613	3.788				2.1	3.458				47	55				5	17				HCN4;HFE2;KCNMA1;GPER1;C7;S100A14;PTPRN;TMEM178;LPL;CASQ2;CXCR2;HOMER2;CTSH;ATP1B2;CCR5;RYR1;CSRP3;CEMIP;ATP2C2;HMOX1;GRIN2C;CCL11;ATP2B4;C1QTNF1;LTF;VSNL1;ATP6V1B1;SGCD;ACKR4;SCN7A;CSMD1;PLCB1;SLC7A8;CAR2;FABP3;SLC8A2;GOT1;SV2A;LPAR1;SCNN1B;CACNB3;DLG4;KCNB1;ATP6V0A4;NPY2R;AGTR1A;BAX	NPY2R;GJB6;P2RX2;SCNN1B;CTSH;CCR5;CAR2;GPR20;SNCA;CEMIP;PLCH1;SLC35G1;BAIAP3;SLC39A4;ATP2C2;GPR27;CCR7;CSMD1;HKDC1;SCN7A;PLCB1;PTPRN;HMOX1;CCL11;HPX;C7;AKAP6;ATP1B2;S100A14;GPER1;HOXA3;CXCR2;ATP6V0A4;C3AR1;VSNL1;ICAM1;STEAP1;GRIA1;KCNMA1;NR5A2;SLC7A11;ALAS2;TRPC3;ATP2B4;GOT1;SLC8A3;SLC7A8;ACOX2;ACKR4;S100A8;LPL;BACE2;BAX;JPH1;AGTR1A				CASQ2;SLC26A4;TNNI3;RYR2;LTF	CD19;HK3;HAMP;NR1D1;EPB42;CASQ2;CRY1;CYP26B1;S100A9;KEL;TNNI3;PIK3CG;ATP1A3;RYR2;SLC4A1;S100A8;LTF
GO_COMPLEMENT_ACTIVATION									1.651										3										CD19;C3;C4B
GO_CELL_COMMUNICATION_BY_ELECTRICAL_COUPLING_INVOLVED_IN_CARDIAC_CONDUCTION									1.651										2										RYR2;ATP1A3
GO_AGING									1.344										5										HAMP;CYP1A1;KMO;PAX5;RETN
GO_POSITIVE_REGULATION_OF_EXCITATORY_POSTSYNAPTIC_POTENTIAL			1.812										5										RIMS1;CACNB3;DLG4;NLGN1;NLGN2
GO_RESPONSE_TO_IRON_III_ION							2.085										2										CCNB1;CYP1A1
GO_POSITIVE_REGULATION_OF_CELL_DIFFERENTIATION			1.541	1.446									41	38									DAB1;GREM1;GPER1;NRCAM;LPL;CACNG7;L1CAM;H2AFY2;SOX17;GATA5;BMP2;EGR3;PDE5A;LIF;SCGB3A1;GATA1;TRP73;WIF1;DUSP10;HOXA5;LTF;TWIST1;NTRK3;HLX;RIMS1;SFRP1;ASPA;SOX11;NEK5;DDR2;LEF1;JUN;PLCB1;CAR2;FNDC5;DLG4;TGFB1I1;LPAR1;NLGN1;AGTR1A;PLXNC1	SOX11;HLX;SOX17;SH3PXD2B;CNTN1;P2RY12;CAR2;CLCF1;LRP8;GJC2;H2AFY2;RNF112;NRG1;PLCB1;DAB1;LIF;GDF15;SCGB3A1;AKAP6;L1CAM;ASPA;PDE5A;BMP2;DUSP10;GPER1;LRP2;NPPC;GATA5;SHANK1;LEF1;GREM1;CACNG7;TGFB1I1;LPL;NTRK3;SFRP1;RIMS1;AGTR1A
GO_POSITIVE_REGULATION_OF_GLIOGENESIS				2.05										8										RNF112;ASPA;BMP2;P2RY12;LIF;CLCF1;LRP2;GJC2
GO_SKELETAL_MUSCLE_CELL_DIFFERENTIATION			1.455						1.704				7						3				MEGF10;S100B;EGR1;KLHL41;ASB2;SOX11;HLF						CYP26B1;PAX5;ANKRD1
GO_SECONDARY_PALATE_DEVELOPMENT				1.446										4										SOX11;WNT11;LEF1;WNT7A
GO_DNA_METABOLIC_PROCESS						5.05										26										PCLAF;CDCA5;POLQ;FIGNL1;ESCO2;CLSPN;NEIL3;FOXM1;TK1;H2AFX;CHAF1A;CDK1;MCM5;UHRF1;NEK2;POLE;MCM2;ANKLE1;RAD54B;AURKB;RAD51;FANCD2;LIG1;BRCA1;KIF22;NPAS2
GO_FEMALE_MEIOTIC_NUCLEAR_DIVISION						2.781										4										MASTL;AURKA;PLK1;TTK
GO_POSITIVE_REGULATION_OF_CYTOKINESIS						4.681										6										KIF20B;KIF14;ECT2;CIT;AURKB;RACGAP1
GO_LYMPHOCYTE_ACTIVATION							1.908		4.397								12		14								TNFSF13B;BTLA;GPNMB;CD22;IKZF3;CYP26B1;ULBP1;ADA;CD79A;ITGAL;CR2;CD74		CD19;MS4A1;RSAD2;IKZF3;SPTA1;CD22;CYP26B1;ZBTB16;CD180;TNFSF13B;ITGAL;BTLA;PIK3CG;CLEC4A1
GO_REGULATION_OF_CELL_CYCLE_PROCESS						28.519	6.212									56	22									CCND1;CDCA5;CCNB2;CDC20;CCNA2;CLSPN;UBE2C;FOXM1;E2F8;KIF20A;RACGAP1;NUSAP1;KIF11;CENPF;PRC1;CDK1;PSRC1;TACC3;AURKA;CCNB1;TPX2;NEK2;ESPL1;ANLN;PLK4;ECT2;INCENP;CIT;CCNO;MAD2L1;KIF14;KNTC1;CCNA1;SPDL1;GTSE1;BUB1B;PSMB9;TTK;CENPE;E2F7;WNT10B;NDC80;RAD51;KNSTRN;KIF20B;DLGAP5;AURKB;RRM2;BUB1;STIL;FAM83D;BRCA1;CCNF;SPAG5;PLK1;HMMR	DLGAP5;CYP1A1;KNTC1;HMMR;UBE2C;RRM2;ANLN;ECT2;NUSAP1;CCNB2;KIF11;SPAG5;FHL1;CENPF;CCNB1;PRC1;CENPE;GPNMB;CDK1;TPX2;STIL;E2F8
GO_REGULATION_OF_CYTOKINESIS						9.823										13										KIF20B;CIT;PRC1;KIF14;AURKA;E2F8;PLK1;ECT2;KIF20A;E2F7;INCENP;AURKB;RACGAP1
GO_ION_HOMEOSTASIS			2.736	3.695				2.688	3.002				40	42				5	13				HCN4;HFE2;KCNMA1;GPER1;C7;S100A14;TMEM178;CASQ2;CXCR2;ATP1B2;CCR5;RYR1;CSRP3;CEMIP;ATP2C2;HMOX1;GRIN2C;CCL11;ATP2B4;C1QTNF1;LTF;ATP6V1B1;SGCD;ACKR4;SCN7A;PLCB1;SLC7A8;CAR2;FABP3;SLC8A2;GOT1;SV2A;LPAR1;SCNN1B;CACNB3;DLG4;ATP6V0A4;NPY2R;AGTR1A;BAX	NPY2R;P2RX2;SCNN1B;CCR5;CAR2;GPR20;SNCA;CEMIP;PLCH1;SLC35G1;SLC39A4;ATP2C2;CCR7;SCN7A;PLCB1;HMOX1;CCL11;HPX;C7;AKAP6;ATP1B2;S100A14;GPER1;HOXA3;CXCR2;ATP6V0A4;C3AR1;STEAP1;GRIA1;KCNMA1;SLC7A11;ALAS2;TRPC3;ATP2B4;GOT1;SLC8A3;SLC7A8;ACKR4;S100A8;BAX;JPH1;AGTR1A				CASQ2;SLC26A4;TNNI3;RYR2;LTF	CD19;HAMP;CASQ2;EPB42;S100A9;KEL;TNNI3;PIK3CG;ATP1A3;RYR2;SLC4A1;S100A8;LTF
GO_AMINO_ACID_TRANSMEMBRANE_TRANSPORT				1.341										7										SLC1A2;SLC6A15;SLC43A2;SLC7A8;SLC7A10;SLC1A1;SLC7A11
GO_REGULATION_OF_CELL_CYCLE_ARREST						4.572										9										CCND1;CDK1;BRCA1;AURKA;CCNB1;FOXM1;GTSE1;E2F8;E2F7
GO_REGULATION_OF_CELL_CYCLE						27.641	3.909									66	23									CCND1;PCLAF;CDCA5;ASPM;FIGNL1;CCNB2;CDC20;CCNA2;CLSPN;UBE2C;MASTL;FOXM1;E2F8;KIF20A;PRR11;H2AFX;RACGAP1;NUSAP1;KIF11;CENPF;PRC1;CDK1;PSRC1;TACC3;AURKA;CCNB1;TPX2;NEK2;CKS2;ESPL1;ANLN;PLK4;ECT2;INCENP;CIT;CCNO;MAD2L1;KIF14;KNTC1;CCNA1;SPDL1;GTSE1;BUB1B;PSMB9;TTK;CENPE;E2F7;WNT10B;NDC80;RAD51;KNSTRN;KIF20B;DLGAP5;AURKB;RRM2;BUB1;STIL;NR4A1;FAM83D;BRCA1;CCNF;SPAG5;PLK1;MCIDAS;HMMR;CDKN3	DLGAP5;CYP1A1;KNTC1;HMMR;UBE2C;RRM2;ANLN;ECT2;NUSAP1;CCNB2;KIF11;SPAG5;FHL1;CENPF;CCNB1;PRC1;CENPE;GPNMB;ASPM;CDK1;TPX2;STIL;E2F8
GO_REGULATION_OF_MEGAKARYOCYTE_DIFFERENTIATION									1.939										3										NR4A3;NFE2;GATA1
GO_REGENERATION						1.652										7										CCND1;CDK1;CCNA2;AURKA;CCNB1;MYOZ1;WNT10B
GO_DETECTION_OF_CALCIUM_ION								3.195	1.981									2	2									CASQ2;RYR2	RYR2;CASQ2
GO_MEGAKARYOCYTE_DIFFERENTIATION									1.704										3										NR4A3;NFE2;GATA1
GO_RESPONSE_TO_INORGANIC_SUBSTANCE								1.627	2.619									3	10									CASQ2;TNNC1;RYR2	HAMP;CASQ2;SLFN14;TNNC1;MMP3;CYP1A1;RYR2;ALOX15;NR4A3;S100A8
GO_PEPTIDYL_SERINE_MODIFICATION						1.651										9										CDK1;CCNB1;CLSPN;AURKA;SFRP2;MASTL;PLK1;TTK;AURKB
GO_ADAPTIVE_IMMUNE_RESPONSE_BASED_ON_SOMATIC_RECOMBINATION_OF_IMMUNE_RECEPTORS_BUILT_FROM_IMMUNOGLOBULIN_SUPERFAMILY_DOMAINS									1.589										5										CD19;C4B;RSAD2;C3;TNFSF13B
GO_SISTER_CHROMATID_COHESION						7.998										10										CDCA5;CDC20;BUB1;ESCO2;SGO1;KIF22;BUB1B;SGO2A;PLK1;ESPL1
GO_REGULATION_OF_IMMUNE_RESPONSE							2.189		5.706								16		19								TNFSF13B;BTLA;CLEC12B;PAX5;CD22;FCGR4;ULBP1;H2-EB2;ADA;CD79A;S100A14;ITGAL;CR2;VTN;CD74;MUC20		TLR7;CD19;RSAD2;TNFSF13B;LTF;NR1D1;CD22;ERMAP;CLEC4A1;HSPA1A;ITGAL;S100A9;C3;PAX5;BTLA;NR4A3;S100A8;C4B;ALOX15
GO_REGULATION_OF_B_CELL_PROLIFERATION							2.923		1.811								5		3								TNFSF13B;CD22;IKZF3;ADA;CD74		CD22;TNFSF13B;IKZF3
GO_RESPONSE_TO_ENDOGENOUS_STIMULUS								1.651										5										CASQ2;ANKRD1;RETN;RYR2;REG3G
GO_REGULATION_OF_AMPA_RECEPTOR_ACTIVITY				1.409										4										SHANK1;SHISA6;CACNG7;SHISA9
GO_POSITIVE_REGULATION_OF_SIGNALING			1.393	2.921					1.561				65	71					16				TNFRSF19;PDGFRB;SH3RF3;CDKN2B;GREM1;EDAR;AFAP1L2;GPER1;RSPO2;SYNPO2L;PLK2;CACNG7;CTSH;CARD9;GATA5;BMP2;HMOX1;NRARP;PDE5A;RNF165;GRIN2C;LIF;MYRIP;ERBB3;TRP73;DUSP5;CCL11;NLGN1;C1QTNF1;MSX1;TNFAIP8L3;LTF;GRP;VSNL1;NTRK3;SPHK1;LGR6;SRPX;RIMS1;SCUBE1;SOX11;COL3A1;CD300LF;NRG2;SFRP1;NLGN2;WNT11;JUN;ECM1;LMCD1;PLCB1;S100B;DUSP6;CAR2;SLC8A2;GOT1;CDH13;CACNB3;DLG4;TGFB1I1;LPAR1;STAP1;SEMA4C;MST1R;BAX	SOX11;RASGRP4;P2RX2;CTSH;SEMA4C;P2RY12;CAR2;CLCF1;SNCA;GPR20;LRG1;BAIAP3;CDKN2B;IQGAP3;CCR7;GPR27;LMCD1;SFRP1;NRG1;PLCB1;CDH13;HMOX1;LIF;CCL11;SULF2;MMP9;TREML4;GDF15;SCUBE1;DUSP5;CCL2;HPX;CD300LF;VTN;ECM1;SLAMF1;AKAP6;MYRIP;WNT7A;RNF165;RSPO2;PDE5A;BMP2;GPER1;SYT9;SRPX;VSNL1;ICAM1;WNT11;RRAGD;DACT1;MMP8;TNFAIP8L3;PDGFRB;NPPC;MST1R;GATA5;HPSE;SHANK1;GOT1;SLC8A3;TNFRSF19;GREM1;S100A8;CACNG7;TGFB1I…					TLR7;CD19;RSAD2;MMP8;ANKRD1;KMO;CD180;RASGRP4;HSPA1A;S100A9;C3;RETN;PIK3CG;ALOX15;S100A8;LTF
GO_EXTRAEMBRYONIC_MEMBRANE_DEVELOPMENT						1.723										2										E2F8;E2F7
GO_REGULATION_OF_HEART_RATE								1.994		1.516								2		2								CASQ2;RYR2		NPPA;MYH6
GO_FEMALE_GAMETE_GENERATION						1.837										6										ASPM;AURKA;CCNB1;MASTL;PLK1;TTK
GO_REGULATION_OF_CALCIUM_ION_TRANSPORT_INTO_CYTOSOL				1.446				1.991	1.435					8				2	3					TRPC3;CEMIP;P2RX2;GPER1;BAX;SNCA;JPH1;AKAP6				CASQ2;RYR2	CD19;CASQ2;RYR2
GO_RESPONSE_TO_DRUG			1.439	2.631				1.67					41	45				4					CAR3;KLF2;CYGB;HBA-A2;PENK;PDGFRB;KCNMA1;DAB1;FOSB;TNC;FIBIN;LPL;CASQ2;RGS8;HOMER2;SLC1A2;CARD9;ASS1;RYR1;EGR1;HMOX1;SYT5;TRP73;SLC6A17;CYP2S1;MSX1;NTRK3;SYT15;SPHK1;SFRP1;JUN;DUSP1;IGFBP2;PLCB1;DUSP6;CAR2;FABP3;MGST1;ACTC1;NPY2R;SYT6	NPY2R;SLC22A18;P2RX2;MGMT;P2RY12;CAR2;SNCA;LRP8;SNCG;RNF112;CCR7;CYP3A13;PLCB1;HMOX1;DAB1;EGR1;PDGFRB;TNC;SLC1A2;NR4A2;SYT9;SLC7A10;ICAM1;CDH1;ASS1;SLC1A1;KCNMA1;LRP2;SLC7A11;ADSSL1;RGS8;NPPC;ABCB1B;TRPC3;CYP2S1;DUSP1;MGST1;S100A8;LPL;CHRM3;NTRK3;SFRP1;FIBIN;HPCA;HBA-A2				CASQ2;RETN;ANKRD1;RYR2
GO_POSITIVE_REGULATION_OF_MITOTIC_SISTER_CHROMATID_SEGREGATION						1.313										2										ESPL1;DLGAP5
GO_REGULATION_OF_ACTIN_FILAMENT_BASED_MOVEMENT								2.577	1.313	2.164								2	2	2								TNNC1;RYR2	RYR2;TNNC1	MYBPC3;TNNT2
GO_REGULATION_OF_ASTROCYTE_DIFFERENTIATION				1.649										5										BMP2;DAB1;LIF;CLCF1;NTRK3
GO_CARDIAC_CONDUCTION			3.443	1.787				1.755					15	11				2					CXADR;KCNN2;CACNG7;HCN4;ACE2;ATP1B2;CACNA2D3;RYR1;SLC8A2;KCNE4;ATP2B4;DSC2;CACNB3;CACNB1;CASQ2	ATP1B2;NPPC;KCNN2;ATP2B4;KCNE4;SLC8A3;KCNE1L;FXYD4;KCND3;CACNG7;CACNA2D3				CASQ2;RYR2
GO_OUTFLOW_TRACT_MORPHOGENESIS			2.274	1.448									9	7									SOX17;RYR1;TWIST1;ZFPM2;SOX11;NPY1R;WNT11;JUN;NPY2R	SOX11;NPY2R;SOX17;ZFPM2;LRP2;WNT11;NPY1R
GO_POSITIVE_REGULATION_OF_ADAPTIVE_IMMUNE_RESPONSE									1.458										3										C3;TNFSF13B;RSAD2
GO_POSITIVE_REGULATION_OF_EPITHELIAL_CELL_PROLIFERATION			2.444	2.216									15	14									ECM1;NR4A1;TWIST1;BMP2;EGR3;HMOX1;NRARP;SFRP1;CDH13;SOX11;HTRA1;AGTR1A;CCL11;JUN;PTPRN	SOX11;BMP2;WNT7A;PTPRN;HMOX1;CDH13;HTRA1;NR4A1;CCL11;LRG1;SFRP1;AGTR1A;ECM1;IQGAP3
GO_DIVALENT_INORGANIC_CATION_TRANSPORT				3.14										28										P2RX2;P2RY12;CCR5;SNCA;CEMIP;PLCH1;GJC2;SLC35G1;SLC39A4;ATP2C2;CCR7;PLCB1;CCL2;PDGFRB;AKAP6;GPER1;HOXA3;ICAM1;CACNA2D3;TRPC3;ATP2B4;SLC8A3;BAX;CACNG7;SLC41A2;TMEM37;HPCA;JPH1
GO_IRON_ION_HOMEOSTASIS									1.543										3										HAMP;EPB42;LTF
GO_REGULATION_OF_LIPID_LOCALIZATION									1.699										4										CRY1;C3;LRAT;RETN
GO_ATTACHMENT_OF_MITOTIC_SPINDLE_MICROTUBULES_TO_KINETOCHORE						4.011	1.599									4	2									CENPE;NDC80;KIF2C;NUF2	CENPE;NUF2
GO_REGULATION_OF_HEMOPOIESIS									2.172										8										GATA1;IKZF3;CYP26B1;ZBTB16;HSPA1A;NR4A3;NFE2;LTF
GO_DNA_UNWINDING_INVOLVED_IN_DNA_REPLICATION						1.651										2										MCM2;RAD51
GO_RESPONSE_TO_OXYGEN_CONTAINING_COMPOUND			1.325	2.631				1.682	2.975				58	63				5	19				GCNT1;NR4A1;HCN4;CAR3;KLF2;HBA-A2;KCNMA1;PENK;PDGFRB;FOSB;TNC;GPER1;S100A14;PTPRN;FIBIN;LPL;FMO1;RGS8;HOMER2;SLC1A2;ANGPT2;CCR5;CARD9;ASS1;EGR1;HMOX1;CTSH;DUSP10;PRKCQ;ATP2B4;LTF;ARNT2;VSNL1;NTRK3;ACTN2;SPHK1;SFRP1;ATP6V1B1;COL3A1;WNT6;LOXL1;WNT11;JUN;CACNB1;SLPI;DUSP1;IGFBP2;PLCB1;CAR2;FABP3;MGST1;ACTC1;GOT1;LPAR1;KCNB1;STAP1;ATP6V0A4;AGTR1A	GJB6;P2RX2;GPX3;MGMT;CTSH;CCR5;P2RY12;FMO1;CAR2;SNCA;LRP8;BAIAP3;CCR7;GPR27;RNF112;SLPI;PLCB1;PTPRN;HMOX1;EGR1;MMP9;GDF15;CCL2;GCNT1;TIMP1;PDGFRB;WNT7A;AKAP6;TNC;SLC1A2;NR4A2;S100A14;DUSP10;GPER1;ATP6V0A4;VSNL1;CDH1;ASS1;WNT11;RRAGD;ICAM1;HOXA2;KCNMA1;RGS8;ANGPT2;PRKCQ;NPPC;TRPC3;ATP2B4;GOT1;SLC8A3;DUSP1;MGST1;NR4A1;S100A8;LPL;CHRM3;NTRK3;SFRP1;FIBIN;HPCA;AGTR1A;HBA-A2				LTF;ANKRD1;RETN;RYR2;REG3G	PPBP;CD180;PIK3CG;LTF;HAMP;NR1D1;ANKRD1;KMO;CYP26B1;ATP1A3;RYR2;CRY1;RETN;NR4A3;S100A8;LRAT;REG3G;MMP3;CYP1A1
GO_MITOTIC_METAPHASE_PLATE_CONGRESSION						12.071	3.481									12	5									CDCA5;CDCA8;PSRC1;KIF14;KIFC1;CCNB1;KIF2C;SPDL1;KIF22;CENPE;NDC80;NUF2	CENPE;CDCA8;KIFC1;NUF2;CCNB1
GO_MEIOTIC_SPINDLE_ORGANIZATION						2.743										3										ESPL1;AURKA;ASPM
GO_MITOTIC_SISTER_CHROMATID_COHESION						2.034										3										CDCA5;SGO1;CDC20
GO_CENTROSOME_SEPARATION						2.563										3										KIF11;AURKA;NEK2
GO_SIGNAL_TRANSDUCTION_BY_PROTEIN_PHOSPHORYLATION			1.518	1.415									39	36									TNFRSF19;PDGFRB;SH3RF3;EDAR;FAM83D;GPER1;CTSH;GFRA4;CARD9;CCR5;BMP2;PDE5A;LIF;ERBB3;TRP73;DUSP5;DUSP10;FBLN1;SPRY4;CCL11;IL17RD;C1QTNF1;TNFAIP8L3;ACTN2;NTRK3;NRG2;GFRA2;SFRP1;RASGRP3;JUN;DUSP1;DUSP26;PLCB1;DUSP6;MAPK4;DLG4;LPAR1;SEMA4C;MST1R	RASGRP4;GFRA2;CTSH;CCR5;SEMA4C;ROS1;IQGAP3;CCR7;GFRA1;SFRP1;NRG1;PLCB1;LIF;CCL11;GDF15;CCL2;PDGFRB;DUSP5;WNT7A;SLAMF1;MARVELD3;PDE5A;BMP2;DUSP10;GPER1;ICAM1;DACT1;MMP8;TNFAIP8L3;MST1R;IL17RD;DUSP1;TNFRSF19;NTRK3;MAP4K2;RASGRP3
GO_REGULATION_OF_DNA_REPAIR						2.802										7										FIGNL1;POLQ;BRCA1;FOXM1;NPAS2;H2AFX;RAD51
GO_REGULATION_OF_INFLAMMATORY_RESPONSE									2.828										8										TLR7;MMP8;SIGLECG;C3;S100A9;MMP3;PIK3CG;S100A8
GO_REGULATION_OF_LIPOPOLYSACCHARIDE_MEDIATED_SIGNALING_PATHWAY									1.699										2										CD180;LTF
GO_NEUTRAL_AMINO_ACID_TRANSPORT				1.469										5										SLC6A15;SLC43A2;SLC7A8;SLC7A10;SLC1A1
GO_REGULATION_OF_MICROTUBULE_BASED_PROCESS						5.993										14										CKAP2;KIF11;STIL;PSRC1;SKA3;TACC3;AURKA;TPX2;BRCA1;NEK2;CCNF;SPAG5;PLK4;PLK1
GO_POSITIVE_REGULATION_OF_CELL_CYCLE_G2_M_PHASE_TRANSITION						2.733										4										CCND1;CCNB1;CDK1;WNT10B
GO_CORNIFICATION							3.122										6										KLK13;STFA2;DSC2;RPTN;CYP26B1;SPRR1A
GO_POSITIVE_REGULATION_OF_ATPASE_ACTIVITY										3.451										3										MYBPC3;TNNT2;MYL4
GO_ACTION_POTENTIAL			1.885										11										CXADR;KCNN2;HCN4;NTRK3;KCNE4;DSC2;KCNB1;CACNB3;GPER1;NRCAM;SCN7A
GO_MONONUCLEAR_CELL_MIGRATION				1.694										7										S100A14;PLCB1;DUSP1;C3AR1;GREM1;CCL11;CCL2
GO_NEGATIVE_REGULATION_OF_STRESS_ACTIVATED_PROTEIN_KINASE_SIGNALING_CASCADE				1.403		1.386								5		3								MARVELD3;DUSP10;DUSP1;DACT1;SFRP1		FOXM1;PBK;SFRP2
GO_ACTOMYOSIN_CONTRACTILE_RING_ORGANIZATION						3.899	2.223									3	2									ANLN;ECT2;RACGAP1	ANLN;ECT2
GO_REGULATION_OF_APOPTOTIC_CELL_CLEARANCE				1.916					3.992					3					3					C4B;CD300LF;CCL2					ALOX15;C3;C4B
GO_ANTIBACTERIAL_HUMORAL_RESPONSE									1.435										2										CAMP;LTF
GO_REGULATION_OF_LIPASE_ACTIVITY				1.948	1.459									9	6									RASGRP4;BICD1;P2RY12;NTRK3;HPCA;LPL;SNCA;PDGFRB;AGTR1A	KIT;PCSK6;GPIHBP1;ANXA8;PDGFRA;AGT
GO_MITOTIC_CYTOKINETIC_PROCESS						2.084										3										KIF20A;CEP55;KIF20B
GO_ERYTHROCYTE_HOMEOSTASIS									1.913										4										TRIM10;HSPA1A;GATA1;EPB42
GO_REGULATION_OF_CIRCADIAN_RHYTHM										1.505										2										TOP2A;MAPK10
GO_REGULATION_OF_LIPID_TRANSPORT									1.327										3										CRY1;LRAT;RETN
GO_POSITIVE_REGULATION_OF_CELL_CYCLE_PHASE_TRANSITION						4.895	2.189									9	5									CCND1;CDCA5;CDK1;FAM83D;CCNB1;UBE2C;ESPL1;WNT10B;DLGAP5	DLGAP5;CYP1A1;CDK1;CCNB1;UBE2C
GO_NEGATIVE_REGULATION_OF_CHROMOSOME_ORGANIZATION					1.395	8.267									7	14									H1FX;CCNB1;BUB1B;PLK1;ESPL1;CENPF;PIF1	CENPF;CDC20;BUB1;BRCA1;CCNB1;SPDL1;BUB1B;TTK;MCM2;PLK1;ESPL1;NDC80;AURKB;MAD2L1
GO_CELLULAR_CHEMICAL_HOMEOSTASIS			1.812	3.716				1.94	3.519				36	42				4	14				HFE2;KCNMA1;GPER1;C7;PTPRN;TMEM178;CASQ2;CXCR2;ATP1B2;CCR5;RYR1;CSRP3;CEMIP;ATP2C2;HMOX1;GRIN2C;CCL11;ATP2B4;C1QTNF1;LTF;VSNL1;ATP6V1B1;ACKR4;PLCB1;CAR2;SLC8A2;GOT1;SV2A;LPAR1;CACNB3;DLG4;KCNB1;ATP6V0A4;NPY2R;AGTR1A;BAX	NPY2R;GJB6;P2RX2;CCR5;CAR2;GPR20;SNCA;CEMIP;PLCH1;SLC35G1;BAIAP3;SLC39A4;ATP2C2;GPR27;CCR7;HKDC1;PLCB1;PTPRN;HMOX1;CCL11;HPX;C7;AKAP6;ATP1B2;GPER1;CXCR2;ATP6V0A4;C3AR1;VSNL1;ICAM1;GRIA1;KCNMA1;ALAS2;TRPC3;ATP2B4;GOT1;SLC8A3;ACKR4;S100A8;BAX;JPH1;AGTR1A				CASQ2;TNNI3;RYR2;LTF	CD19;HK3;HAMP;NR1D1;CASQ2;S100A9;KEL;TNNI3;PIK3CG;ATP1A3;RYR2;SLC4A1;S100A8;LTF
GO_PROTEIN_LOCALIZATION_TO_CHROMATIN						1.811										3										ESCO2;CDCA5;PLK1
GO_POSITIVE_REGULATION_OF_VASCULATURE_DEVELOPMENT			1.398	1.343									13	12									ECM1;CTSH;ANGPT2;TWIST1;EGR1;HMOX1;SPHK1;GREM1;GPER1;CCL11;AGTR1A;PLK2;CXCR2	ANGPT2;HMOX1;GPER1;CXCR2;C3AR1;GREM1;CTSH;EGR1;CCL11;LRG1;AGTR1A;ECM1
GO_CELLULAR_RESPONSE_TO_RADIATION						1.739										7										FIGNL1;SFRP2;ECT2;PBK;H2AFX;AURKB;RAD51
GO_DNA_REPLICATION_INDEPENDENT_NUCLEOSOME_ORGANIZATION						4.279										6										CENPI;CENPN;ASF1B;KNL1;CENPA;MIS18BP1
GO_L_ALPHA_AMINO_ACID_TRANSMEMBRANE_TRANSPORT				1.621										6										SLC1A2;SLC43A2;SLC7A8;SLC7A10;SLC1A1;SLC7A11
GO_REGULATION_OF_DNA_REPLICATION						2.192										6										CDK1;ESCO2;CCNA2;E2F8;MCIDAS;E2F7
GO_MEMBRANE_DEPOLARIZATION_DURING_SA_NODE_CELL_ACTION_POTENTIAL					1.312										2										CACNA1G;ANK2
GO_MEIOTIC_SISTER_CHROMATID_COHESION_CENTROMERIC						3.899										3										BUB1B;SGO2A;BUB1
GO_CELL_CYCLE						51.253	8.36									106	39									PCLAF;FIGNL1;CLSPN;MASTL;KIF18B;RACGAP1;CHAF1A;CENPF;MCM5;ECT2;MIS18BP1;CDCA2;SKA3;PBK;CEP55;NCAPG2;E2F7;KIF20B;NR4A1;KIFC1;CCNF;MCIDAS;ESPL1;CCND1;CCNB2;ESCO2;UBE2C;KIF20A;PRC1;UHRF1;PSRC1;TACC3;AURKA;NEK2;KIF2C;ANLN;INCENP;MAD2L1;CDCA8;KIF14;SAPCD2;CCNA1;GTSE1;BUB1B;RAD51;KNSTRN;BUB1;LIG1;KNL1;FAM83D;STIL;DEUP1;CCNA2;TUBA8;PRR11;CIT;CCNO;NCAPG;KNTC1;KLK10;SGO1;PSMB9;TTK;RRM2;SPAG5;CENPA;SPC24;N…	DLGAP5;CYP1A1;CDCA8;PIMREG;KIF4;KNTC1;KIFC1;PBK;CKAP2;NUF2;HMMR;KLK10;UBE2C;TUBA8;CEP55;RRM2;ANLN;NUSAP1;ECT2;CCNB2;CDCA3;KIF11;SPAG5;FHL1;CYP26B1;CENPF;CCNB1;PRC1;CENPE;KIF18B;GPNMB;BIRC5;ASPM;REC8;CDK1;TPX2;STIL;MIS18BP1;E2F8
GO_CELLULAR_RESPONSE_TO_CAFFEINE								3.314	2.157									2	2									CASQ2;RYR2	RYR2;CASQ2
GO_NEGATIVE_REGULATION_OF_TRANSCRIPTION_BY_RNA_POLYMERASE_II									1.747										10										GATA1;HAMP;NR1D1;ANKRD1;CIITA;CRY1;ZBTB16;HSPA1A;PAX5;NR4A3
GO_REGULATION_OF_PROTEIN_MODIFICATION_PROCESS						2.727										35										CCND1;CCNB2;CDC20;CCNA2;CLSPN;SSTR4;MUC20;UBE2C;MASTL;FOXM1;CDK1;PSRC1;CCNB1;TPX2;CKS2;PHF19;AGT;ECT2;CCNO;MAD2L1;CDC20B;CDCA2;KIF14;CCNA1;MYOZ1;PBK;TTK;NCAPG2;CENPE;FAM83D;BRCA1;SFRP2;CCNF;PLK1;CDKN3
GO_CYTOSKELETON_DEPENDENT_CYTOKINESIS						11.743	3.07									15	6									KIF20B;CKAP2;CIT;KIF4;INCENP;ANLN;CENPA;PLK1;ECT2;KIF20A;ESPL1;CEP55;AURKB;RACGAP1;NUSAP1	KIF4;CEP55;CKAP2;ECT2;ANLN;NUSAP1
GO_REGULATION_OF_CARDIAC_MUSCLE_CONTRACTION_BY_REGULATION_OF_THE_RELEASE_OF_SEQUESTERED_CALCIUM_ION								3.001	1.747									2	2									CASQ2;RYR2	RYR2;CASQ2
GO_PROTEIN_LOCALIZATION_TO_CHROMOSOME						7.555										11										CDCA5;CDK1;ESCO2;KNL1;SPDL1;CENPA;BUB1B;TTK;PLK1;NDC80;AURKB
GO_MESENCHYME_DEVELOPMENT			2.867										20										FOXF2;PDGFRB;GREM1;FAM83D;ACTA1;GATA5;BMP2;ERBB3;DCHS1;HOXA5;MSX1;TWIST1;SFRP1;SOX11;LEF1;WNT11;ACTC1;ZFPM2;TGFB1I1;SEMA4C
GO_DEFENSE_RESPONSE_TO_FUNGUS									3.983										4										HAMP;S100A9;S100A8;LTF
GO_CELL_CELL_ADHESION			1.57	1.409					2.51				35	32					12				GCNT1;ALCAM;DAB1;NRCAM;KIRREL3;ITGAX;L1CAM;ASS1;GATA5;BMP2;EGR3;NRARP;PDE5A;GATA1;PTPRT;DCHS1;DUSP10;ITGA2B;PCDH18;PRKCQ;PODXL2;C1QTNF1;CD1D1;HLX;COL14A1;LEF1;MEGF10;IGFBP2;CXADR;MYL9;DSC2;CDH13;DLG4;NLGN1;NLGN2	LAG3;STFA2;HLX;CDHR3;MEGF10;KIRREL3;DCHS1;PODXL2;P2RY12;CCR7;CDH13;DAB1;CCL2;GCNT1;L1CAM;BMP2;PDE5A;GP1BA;DUSP10;ICAM1;CDH1;ASS1;SLC7A11;PRKCQ;CD177;GATA5;MYL9;NT5E;LEF1;PTPRT;S100A8;ARG2					GATA1;SPTA1;ZBTB16;S100A9;TNFSF13B;ITGAL;BTLA;PIK3CG;ALOX15;NR4A3;PCDHAC2;S100A8
GO_PROTEIN_LOCALIZATION_TO_CYTOSKELETON						4.615	1.425									7	3									KIF20B;STIL;FAM83D;AURKA;ANLN;SPAG5;TTK	SPAG5;ANLN;STIL
GO_RESPONSE_TO_BIOTIC_STIMULUS								1.83	7.947									4	22									LTF;ANKRD1;PRF1;REG3G	TLR7;RSAD2;PPBP;CD180;LTF;OAS3;HAMP;NR1D1;ANKRD1;KMO;CAMP;MS4A1;SIGLECG;S100A9;C3;S100A8;C4B;LRAT;REG3G;IKZF3;MX1;CYP1A1
GO_NEGATIVE_REGULATION_OF_MULTICELLULAR_ORGANISMAL_PROCESS			1.642	1.461									49	45									KLF2;KCNMA1;DAB1;GREM1;ARHGAP42;TMEM178;RSPO2;PLK2;HOMER2;GFRA4;SOX17;ANGPT2;GATA5;BMP2;HMOX1;NRARP;PDE5A;GATA1;TRP73;DUSP10;NLGN1;HOXA5;ATP2B4;C1QTNF1;LTF;TFF2;TWIST1;NTRK3;HLX;SFRP1;SOX11;COL3A1;LEF1;FSTL4;PROCR;WNT11;MLIP;THBS2;CXADR;ECM1;S100B;ADAMTS5;ZFPM2;CACNB3;STAP1;LPAR1;NPY2R;SEMA4C;RTN4RL1	LAG3;SOX11;NPY2R;HLX;ADAMTS5;SOX17;ZFPM2;ADGRB2;SEMA4C;ARHGAP42;NRG1;HMOX1;DAB1;MMP9;GDF15;VTN;TIMP1;ECM1;SLAMF1;WNT7A;MARVELD3;ZFP536;GPR161;RSPO2;PDE5A;BMP2;GP1BA;DUSP10;FSTL4;RNF128;WNT11;HOXA2;KCNMA1;MMP8;ANGPT2;NPPC;GATA5;GPR171;ATP2B4;LEF1;GREM1;ARG2;NTRK3;SFRP1;THBS2
GO_RHOMBOMERE_DEVELOPMENT				1.916										3										HOXA2;HOXB2;HOXB3
GO_CHROMATIN_ORGANIZATION						1.985										17										CENPI;CHAF1A;CENPN;ASF1B;UHRF1;CDK1;KNL1;CCNA2;BRCA1;AURKA;CCNB1;MIS18BP1;PHF19;CENPA;MCM2;H2AFX;AURKB
GO_NEGATIVE_REGULATION_OF_CELL_CYCLE_PROCESS						12.016	1.324									25	7									CCND1;CDC20;CLSPN;E2F8;CENPF;CDK1;AURKA;CCNB1;NEK2;MAD2L1;SPDL1;GTSE1;BUB1B;PSMB9;TTK;E2F7;NDC80;AURKB;RAD51;RRM2;BUB1;BRCA1;CCNF;PLK1;ESPL1	GPNMB;FHL1;CCNB1;CDK1;CENPF;RRM2;E2F8
GO_POSITIVE_REGULATION_OF_CELL_ADHESION									1.488										6										SPTA1;ZBTB16;TNFSF13B;BTLA;NR4A3;ALOX15
GO_POSITIVE_REGULATION_OF_MUSCLE_HYPERTROPHY									1.364										2										NR4A3;HAMP
GO_REGULATION_OF_ANTIGEN_PROCESSING_AND_PRESENTATION							1.458										2										CD74;H2-OB
GO_REGULATION_OF_CALCIUM_ION_TRANSMEMBRANE_TRANSPORTER_ACTIVITY								2.1										2										CASQ2;RYR2
GO_RESPONSE_TO_METAL_ION			1.404					1.988	2.532				19					3	8				KCNMA1;PENK;FOSB;ACTA1;FIBIN;CASQ2;ASS1;RYR1;HMOX1;SYT5;SYT15;JUN;DUSP1;IGFBP2;CAR2;GOT1;DLG4;NLGN1;SYT6					CASQ2;TNNC1;RYR2	HAMP;CASQ2;SLFN14;TNNC1;CYP1A1;RYR2;ALOX15;S100A8
GO_RESPONSE_TO_ACID_CHEMICAL				1.378										17										TNC;CCR7;SLC1A2;ATP2B4;SFRP1;MGMT;DUSP1;CTSH;EGR1;ASS1;WNT11;RRAGD;HPCA;NTRK3;HOXA2;PDGFRB;ICAM1
GO_REGULATION_OF_CENTRIOLE_REPLICATION						2.084										3										BRCA1;PLK4;STIL
GO_PRODUCTION_OF_MOLECULAR_MEDIATOR_OF_IMMUNE_RESPONSE									1.338										4										NR4A3;TNFSF13B;RSAD2;CD22
GO_NEGATIVE_REGULATION_OF_HYDROLASE_ACTIVITY					1.624		1.329								14		8								CCDC8;WFDC3;ITIH4;GZMA;COL4A3;A2M;LGALS3;SERPINA3N;PHACTR3;TIMP3;ANXA8;SPINK5;ITIH5;AGT		SLPI;PPP4R4;STFA2;BIRC5;PI16;SEMA4D;SERPINA7;VTN
GO_CHROMATIN_ASSEMBLY_OR_DISASSEMBLY						3.681										9										CENPI;CHAF1A;CENPN;ASF1B;KNL1;MIS18BP1;CENPA;MCM2;H2AFX
GO_NEGATIVE_REGULATION_OF_CATALYTIC_ACTIVITY					1.41										19										COL4A3;LGALS3;SERPINA3N;TIMP3;CDKN2C;HP;SPINK5;WFDC3;CDKN1A;A2M;PHACTR3;ITIH5;GZMA;PLK1;ITIH4;CCDC8;ANXA8;PIF1;AGT
GO_POSITIVE_REGULATION_OF_CELL_CYCLE						16.991	2.383									32	10									CCND1;CDCA5;CCNB2;CCNA2;UBE2C;E2F8;RACGAP1;NUSAP1;CDK1;PSRC1;AURKA;CCNB1;CKS2;PLK4;ECT2;CIT;CCNO;MAD2L1;KIF14;CCNA1;GTSE1;E2F7;WNT10B;NDC80;AURKB;DLGAP5;KIF20B;FAM83D;BRCA1;CCNF;SPAG5;ESPL1	DLGAP5;CYP1A1;SPAG5;E2F8;CDK1;ECT2;CCNB1;NUSAP1;UBE2C;CCNB2
GO_RESPONSE_TO_VITAMIN							1.552		2.161								4		4								CYP1A1;ADA;CYP26B1;LRAT		HAMP;CYP26B1;LRAT;CYP1A1
GO_POSITIVE_REGULATION_OF_ANIMAL_ORGAN_MORPHOGENESIS			1.57										8										HOXB7;GATA5;TWIST1;BMP2;LIF;GREM1;WNT6;BAX
GO_NEGATIVE_REGULATION_OF_PEPTIDASE_ACTIVITY					1.637		1.514								10		6								WFDC3;ITIH5;COL4A3;A2M;SERPINA3N;ANXA8;TIMP3;SPINK5;ITIH4;AGT		SLPI;STFA2;BIRC5;PI16;SERPINA7;VTN
GO_DE_NOVO_CENTRIOLE_ASSEMBLY						2.187										2										DEUP1;PLK4
GO_IMMUNE_SYSTEM_DEVELOPMENT									2.975										14										CD19;GATA1;RSAD2;EPB42;IKZF3;SPTA1;CYP26B1;ZBTB16;TRIM10;HSPA1A;RASGRP4;NR4A3;NFE2;LTF
GO_BONE_TRABECULA_FORMATION			1.473	1.595									3	3									SFRP1;GREM1;THBS3	SFRP1;GREM1;THBS3
GO_D_AMINO_ACID_TRANSPORT				1.916										3										SLC7A10;SLC1A2;SLC1A1
GO_ENDOCARDIAL_CUSHION_DEVELOPMENT			1.695										6										MSX1;GATA5;TWIST1;BMP2;ERBB3;DCHS1
GO_REGULATION_OF_PROTEIN_MODIFICATION_BY_SMALL_PROTEIN_CONJUGATION_OR_REMOVAL						1.446										7										CDC20B;CDC20;BRCA1;UBE2C;MASTL;PLK1;MAD2L1
GO_SIGNAL_TRANSDUCTION_IN_RESPONSE_TO_DNA_DAMAGE						3.893										9										CDK1;BRCA1;AURKA;CCNB1;E2F8;GTSE1;FOXM1;PLK1;E2F7
GO_REGULATION_OF_SISTER_CHROMATID_COHESION						2.034										3										ESPL1;CDCA5;BUB1
GO_ACTIVATION_OF_IMMUNE_RESPONSE							1.436		5.56								10		15								PAX5;CD22;FCGR4;H2-EB2;ADA;CD79A;S100A14;CR2;VTN;MUC20		TLR7;CD19;C4B;RSAD2;NR1D1;CD22;HSPA1A;S100A9;C3;ERMAP;PAX5;NR4A3;CLEC4A1;S100A8;LTF
GO_REGULATION_OF_ADAPTIVE_IMMUNE_RESPONSE									1.675										4										ALOX15;C3;TNFSF13B;RSAD2
GO_REGULATION_OF_CENTROSOME_DUPLICATION						2.248										4										CCNF;BRCA1;PLK4;STIL
GO_DIGESTIVE_SYSTEM_PROCESS									1.449										3										HAMP;NPR3;TFF2
GO_MODIFICATION_OF_MORPHOLOGY_OR_PHYSIOLOGY_OF_OTHER_ORGANISM								2.918	2.45									3	5									LTF;PRF1;REG3G	HAMP;REG3G;S100A9;CAMP;LTF
GO_REGULATION_OF_NEUROTRANSMITTER_LEVELS				1.649										18										SNCG;SLC1A2;ATP2B4;COLQ;GPER1;SYT9;MOXD1;RIMS1;ICAM1;ASS1;ARG2;NAALAD2;SLC1A1;SNCA;MMP8;BAIAP3;SLC7A11;WNT7A
GO_SECOND_MESSENGER_MEDIATED_SIGNALING			1.473	2.022				1.823					22	23				3					SAMD14;GPER1;NCALD;CXCR2;CASQ2;HOMER2;CCR5;PDE5A;GRIN2C;ERBB3;RXFP1;ATP2B4;SPHK1;BST1;SGCD;ACKR4;LMCD1;NMUR1;CDH13;LPAR1;NPY2R;AGTR1A	NPY2R;ADGRB2;P2RX2;BST1;P2RY12;CCR5;CCR7;LMCD1;NRG1;CDH13;AKAP6;GPR161;PDE5A;GPER1;CXCR2;NR5A2;NPPC;ATP2B4;NCALD;ACKR4;HPCA;JPH1;AGTR1A				CASQ2;TNNI3;RYR2
GO_SIGNAL_TRANSDUCTION_INVOLVED_IN_G2_DNA_DAMAGE_CHECKPOINT						1.509										2										BRCA1;PLK1
GO_MITOTIC_SPINDLE_MIDZONE_ASSEMBLY						3.899										3										AURKB;KIF4;RACGAP1
GO_DNA_REPLICATION_INITIATION						1.513										3										POLE;MCM5;MCM2
GO_RESPONSE_TO_CALCIUM_ION			1.5					1.742					11					2					RYR1;DUSP1;KCNMA1;PENK;FOSB;SYT15;SYT5;JUN;SYT6;NLGN1;CASQ2					CASQ2;RYR2
GO_POSITIVE_REGULATION_OF_TRANSPORT				1.645					1.746					38					11					SOX11;NPY2R;P2RX2;KCNE1L;CNTN1;P2RY12;SPAG5;CAR2;SNCA;CEMIP;BAIAP3;GJC2;C4B;GPR27;CLIP3;RNASEL;CCL2;PDGFRB;CD300LF;VTN;AKAP6;ATP1B2;MYRIP;SLC1A2;BICD1;GPER1;SYT9;VSNL1;CDH1;MMP8;CD177;ABCB1B;TRPC3;GREM1;S100A8;BAX;LPL;HPCA					CD19;C4B;LRAT;RYR2;ANKRD1;KMO;C3;RETN;MMP8;NR4A3;S100A8
GO_CENTROMERIC_SISTER_CHROMATID_COHESION						4.152										4										SGO1;BUB1B;SGO2A;BUB1
GO_REGULATION_OF_MITOTIC_CELL_CYCLE						22.397	4.09									46	17									CCND1;CDCA5;CCNB2;CDC20;CCNA2;CLSPN;UBE2C;E2F8;NUSAP1;KIF11;CENPF;CDK1;PSRC1;TACC3;AURKA;CCNB1;TPX2;NEK2;CKS2;ESPL1;ANLN;PLK4;INCENP;CCNO;MAD2L1;KIF14;KNTC1;CCNA1;SPDL1;GTSE1;BUB1B;PSMB9;TTK;CENPE;E2F7;WNT10B;NDC80;AURKB;DLGAP5;KIF20B;BUB1;BRCA1;CCNF;PLK1;MCIDAS;HMMR	DLGAP5;CYP1A1;CENPE;GPNMB;KNTC1;KIF11;HMMR;FHL1;E2F8;CDK1;TPX2;CENPF;CCNB1;ANLN;NUSAP1;UBE2C;CCNB2
GO_IMMUNE_RESPONSE_REGULATING_SIGNALING_PATHWAY							1.948		5.181								11		14								BTLA;CLEC12B;PAX5;CD22;FCGR4;H2-EB2;ADA;CD79A;S100A14;CR2;MUC20		TLR7;CD19;RSAD2;NR1D1;CD22;HSPA1A;S100A9;CLEC4A1;ERMAP;BTLA;PAX5;NR4A3;S100A8;LTF
GO_ADAPTIVE_IMMUNE_RESPONSE									3.452										10										CD19;C4B;RSAD2;SIGLECG;TNFSF13B;C3;BTLA;PIK3CG;ALOX15;CLEC4A1
GO_MYELOID_CELL_DEVELOPMENT									1.758										3										GATA1;EPB42;LTF
GO_BONE_MINERALIZATION_INVOLVED_IN_BONE_MATURATION			1.473										3										BMP2;LTF;GREM1
GO_DNA_LIGATION						1.313										2										LIG1;RAD51
GO_TRABECULA_FORMATION				1.38										4										SFRP1;ADAMTS1;GREM1;THBS3
GO_POSITIVE_REGULATION_OF_METANEPHROS_DEVELOPMENT				1.321										3										PDGFRB;EGR1;LIF
GO_NEGATIVE_REGULATION_OF_IMMUNE_SYSTEM_PROCESS									1.353										6										NR1D1;H2-OB;CD22;ZBTB16;ALOX15;LTF

## Sheet: GOBP_GSEA_immune_inflam
Supplemental Figure E3: GSEA to identify enriched GO Biological Process pathways related to immune function, inflammation, and lung development (Normalized enrichment score)
GeneSets	PND5_XXF_O2.over.RA	PND5_XXM_O2.over.RA	PND5_XYF_O2.over.RA	PND5_XYM_O2.over.RA		PND21_XXF_O2.over.RA	PND21_XXM_O2.over.RA	PND21_XYF_O2.over.RA	PND21_XYM_O2.over.RA
GO_ACTIVATION_OF_IMMUNE_RESPONSE	3.39972	2.10541	0	0		-2.92036	2.41793	-2.2416	-3.48103
GO_ACTIVATION_OF_INNATE_IMMUNE_RESPONSE	3.1561	2.2881	2.3151	1.89556		-1.8379	2.15756	-1.72966	-2.45014
GO_ADAPTIVE_IMMUNE_RESPONSE	3.95323	1.58176	1.57088	0		-5.3904	2.12767	-3.56123	-5.31911
GO_ADAPTIVE_IMMUNE_RESPONSE_BASED_ON_SOMATIC_RECOMBINATION_OF_IMMUNE_RECEPTORS_BUILT_FROM_IMMUNOGLOBULIN_SUPERFAMILY_DOMAINS	2.87376	2.19781	2.01854	1.73685		-3.74562	0	-2.74482	-3.72108
GO_ANTIMICROBIAL_HUMORAL_IMMUNE_RESPONSE_MEDIATED_BY_ANTIMICROBIAL_PEPTIDE	1.7072	0	1.88746	0		0	2.36851	-1.9162	-2.09572
GO_B_CELL_ACTIVATION_INVOLVED_IN_IMMUNE_RESPONSE	0	1.55075	0	0		-1.64914	0	0	0
GO_B_CELL_PROLIFERATION_INVOLVED_IN_IMMUNE_RESPONSE	0	0	0	0		-2.15724	0	-2.11496	-2.29042
GO_CELL_ACTIVATION_INVOLVED_IN_IMMUNE_RESPONSE	4.81722	5.34877	5.04929	4.15255		-4.32286	2.81984	-3.45667	-3.90893
GO_CYTOKINE_PRODUCTION_INVOLVED_IN_IMMUNE_RESPONSE	2.09049	0	1.56641	0		-2.9187	0	-2.20576	-2.62953
GO_CYTOKINE_SECRETION_INVOLVED_IN_IMMUNE_RESPONSE	0	0	0	0		-1.75567	0	0	0
GO_HUMORAL_IMMUNE_RESPONSE	3.6876	0	2.54463	-1.44591		-2.22984	3.61941	-3.52532	-3.33077
GO_HUMORAL_IMMUNE_RESPONSE_MEDIATED_BY_CIRCULATING_IMMUNOGLOBULIN	2.53813	0	2.33802	1.94062		0	0	-2.84988	-2.31301
GO_IMMUNE_EFFECTOR_PROCESS	4.74802	4.89552	4.72636	4.0399		-4.95103	2.20503	-3.59269	-5.1847
GO_IMMUNE_RESPONSE_REGULATING_CELL_SURFACE_RECEPTOR_SIGNALING_PATHWAY	3.08691	2.22523	-1.77051	-1.4589		-2.97482	2.32598	0	-2.78783
GO_IMMUNE_RESPONSE_REGULATING_SIGNALING_PATHWAY	3.08762	2.26682	0	0		-3.23655	2.50485	-1.75718	-3.55932
GO_IMMUNE_RESPONSE_TO_TUMOR_CELL	0	0	0	0		0	0	-1.61671	-2.12447
GO_IMMUNE_SYSTEM_DEVELOPMENT	1.58379	0	-1.72358	-1.97523		-2.81413	2.42339	0	-3.33873
GO_IMMUNOGLOBULIN_PRODUCTION_INVOLVED_IN_IMMUNOGLOBULIN_MEDIATED_IMMUNE_RESPONSE	0	0	0	0		-1.49443	0	0	0
GO_INNATE_IMMUNE_RESPONSE	3.23926	2.30957	2.79622	2.11993		-3.78798	1.89352	-3.49216	-5.12974
GO_INNATE_IMMUNE_RESPONSE_ACTIVATING_CELL_SURFACE_RECEPTOR_SIGNALING_PATHWAY	2.5335	2.60328	2.1823	1.57792		-1.68824	1.83448	0	0
GO_INNATE_IMMUNE_RESPONSE_IN_MUCOSA	0	-2.5929	0	-1.89004		0	1.62496	-1.95292	-1.63094
GO_LYMPHOCYTE_ACTIVATION_INVOLVED_IN_IMMUNE_RESPONSE	0	1.54829	0	0		-3.05884	0	-1.79837	-2.62416
GO_MACROPHAGE_ACTIVATION_INVOLVED_IN_IMMUNE_RESPONSE	2.02168	0	0	0		-1.51129	0	0	0
GO_MATURE_B_CELL_DIFFERENTIATION_INVOLVED_IN_IMMUNE_RESPONSE	0	0	0	-1.82386		0	0	0	0
GO_NATURAL_KILLER_CELL_ACTIVATION_INVOLVED_IN_IMMUNE_RESPONSE	1.51253	0	1.57806	0		0	0	0	-1.78447
GO_NATURAL_KILLER_CELL_MEDIATED_IMMUNE_RESPONSE_TO_TUMOR_CELL	0	0	0	0		-1.54509	0	-1.64797	-1.96415
GO_NEGATIVE_REGULATION_OF_ADAPTIVE_IMMUNE_RESPONSE	0	0	0	0		0	0	0	-1.68912
GO_NEGATIVE_REGULATION_OF_CYTOKINE_PRODUCTION_INVOLVED_IN_IMMUNE_RESPONSE	0	0	0	0		-1.45319	0	0	0
GO_NEGATIVE_REGULATION_OF_HUMORAL_IMMUNE_RESPONSE	1.76658	0	0	1.51502		0	0	-1.71844	0
GO_NEGATIVE_REGULATION_OF_IMMUNE_EFFECTOR_PROCESS	1.56704	0	0	0		0	0	0	-1.73837
GO_NEGATIVE_REGULATION_OF_IMMUNE_RESPONSE	1.60371	0	0	0		-1.75645	0	-1.8296	-2.60832
GO_NEGATIVE_REGULATION_OF_IMMUNE_SYSTEM_PROCESS	2.22107	0	0	-2.12182		-2.79503	0	-2.15539	-3.57804
GO_NEGATIVE_REGULATION_OF_MAST_CELL_ACTIVATION_INVOLVED_IN_IMMUNE_RESPONSE	0	0	0	0		0	0	-1.57716	-2.1058
GO_NEGATIVE_REGULATION_OF_PRODUCTION_OF_MOLECULAR_MEDIATOR_OF_IMMUNE_RESPONSE	1.57024	0	0	0		-1.84857	0	0	0
GO_NEGATIVE_REGULATION_OF_TYPE_2_IMMUNE_RESPONSE	1.57041	0	0	0		0	0	0	0
GO_NEGATIVE_REGULATION_OF_T_HELPER_1_TYPE_IMMUNE_RESPONSE	0	0	0	0		-1.94025	0	0	-1.79788
GO_ORGAN_OR_TISSUE_SPECIFIC_IMMUNE_RESPONSE	0	-2.29736	0	0		0	0	-2.31861	-1.72466
GO_POSITIVE_REGULATION_OF_ADAPTIVE_IMMUNE_RESPONSE	1.90432	0	0	0		-3.21887	0	-1.68751	-2.40082
GO_POSITIVE_REGULATION_OF_CYTOKINE_PRODUCTION_INVOLVED_IN_IMMUNE_RESPONSE	1.96682	0	0	0		-2.89489	0	-1.65743	-2.42822
GO_POSITIVE_REGULATION_OF_CYTOKINE_SECRETION_INVOLVED_IN_IMMUNE_RESPONSE	0	0	0	0		-1.60395	0	0	-1.50793
GO_POSITIVE_REGULATION_OF_HUMORAL_IMMUNE_RESPONSE	2.29753	0	0	0		0	1.68778	0	-1.49337
GO_POSITIVE_REGULATION_OF_IMMUNE_EFFECTOR_PROCESS	2.12997	0	0	1.80373		-3.23637	0	-2.1925	-3.72712
GO_POSITIVE_REGULATION_OF_IMMUNE_RESPONSE	3.49401	1.97313	1.57569	0		-3.72009	2.15898	-2.34288	-4.25538
GO_POSITIVE_REGULATION_OF_IMMUNE_SYSTEM_PROCESS	4.04393	1.7449	1.57573	0		-4.40147	2.57001	-2.51234	-5.02487
GO_POSITIVE_REGULATION_OF_MAST_CELL_ACTIVATION_INVOLVED_IN_IMMUNE_RESPONSE	0	0	0	0		-1.49614	0	0	0
GO_POSITIVE_REGULATION_OF_MYELOID_LEUKOCYTE_CYTOKINE_PRODUCTION_INVOLVED_IN_IMMUNE_RESPONSE	1.48148	0	0	0		0	0	0	-1.48727
GO_POSITIVE_REGULATION_OF_NATURAL_KILLER_CELL_MEDIATED_IMMUNE_RESPONSE_TO_TUMOR_CELL	0	0	0	0		0	0	0	-1.71374
GO_POSITIVE_REGULATION_OF_PRODUCTION_OF_MOLECULAR_MEDIATOR_OF_IMMUNE_RESPONSE	1.71834	0	0	0		-2.49856	0	0	-2.10002
GO_POSITIVE_REGULATION_OF_TYPE_2_IMMUNE_RESPONSE	0	0	0	0		-1.99493	0	-1.72628	-1.81538
GO_POSITIVE_REGULATION_OF_T_HELPER_17_TYPE_IMMUNE_RESPONSE	0	0	0	-1.55084		-1.44029	0	0	-1.80956
GO_POSITIVE_REGULATION_OF_T_HELPER_1_TYPE_IMMUNE_RESPONSE	0	0	0	0		-1.85344	0	0	-1.68492
GO_PRODUCTION_OF_MOLECULAR_MEDIATOR_OF_IMMUNE_RESPONSE	2.35882	0	0	0		-3.02371	1.96798	-1.66912	-2.76971
GO_REGULATION_OF_ADAPTIVE_IMMUNE_RESPONSE	2.09142	0	0	0		-3.20096	0	-2.14948	-2.67169
GO_REGULATION_OF_CYTOKINE_PRODUCTION_INVOLVED_IN_IMMUNE_RESPONSE	1.9682	0	0	0		-3.13256	0	-1.85933	-2.63344
GO_REGULATION_OF_HUMORAL_IMMUNE_RESPONSE	3.24052	0	1.91769	0		0	2.05699	-2.79178	-2.64498
GO_REGULATION_OF_HUMORAL_IMMUNE_RESPONSE_MEDIATED_BY_CIRCULATING_IMMUNOGLOBULIN	2.42313	1.62023	1.74993	1.54699		0	1.95658	-1.74478	0
GO_REGULATION_OF_IMMUNE_EFFECTOR_PROCESS	3.05981	1.8951	2.03944	0		-3.06839	1.67946	-2.7726	-4.05224
GO_REGULATION_OF_IMMUNE_RESPONSE	3.70868	1.86178	1.72605	0		-4.53534	1.97028	-2.83726	-5.19539
GO_REGULATION_OF_IMMUNE_SYSTEM_PROCESS	4.02509	0	0	-1.7624		-4.55338	2.40954	-2.83382	-5.80262
GO_REGULATION_OF_INNATE_IMMUNE_RESPONSE	2.93665	2.20184	2.21978	1.68042		-2.18607	2.04381	-1.69631	-2.94155
GO_REGULATION_OF_MAST_CELL_ACTIVATION_INVOLVED_IN_IMMUNE_RESPONSE	0	0	0	0		-2.01161	0	-1.96543	-2.62098
GO_REGULATION_OF_PRODUCTION_OF_MOLECULAR_MEDIATOR_OF_IMMUNE_RESPONSE	2.04455	0	0	0		-3.11603	0	-1.59257	-2.45493
GO_REGULATION_OF_TYPE_2_IMMUNE_RESPONSE	1.80452	0	0	0		-2.04828	0	-2.15378	-1.67981
GO_REGULATION_OF_T_HELPER_1_TYPE_IMMUNE_RESPONSE	0	0	0	0		-2.30396	0	-1.82544	-2.03808
GO_SOMATIC_DIVERSIFICATION_OF_IMMUNE_RECEPTORS	0	0	0	0		-1.72384	0	0	0
GO_SOMATIC_DIVERSIFICATION_OF_IMMUNE_RECEPTORS_VIA_GERMLINE_RECOMBINATION_WITHIN_A_SINGLE_LOCUS	0	0	0	0		-1.46339	0	0	0
GO_SOMATIC_DIVERSIFICATION_OF_IMMUNE_RECEPTORS_VIA_SOMATIC_MUTATION	0	0	0	0		0	0	-1.49441	0
GO_TYPE_2_IMMUNE_RESPONSE	1.68973	0	1.64392	0		-2.10297	0	-2.03822	0
GO_T_CELL_ACTIVATION_INVOLVED_IN_IMMUNE_RESPONSE	2.24179	1.54338	0	0		-3.00664	0	-1.86057	-2.69515
GO_T_CELL_DIFFERENTIATION_INVOLVED_IN_IMMUNE_RESPONSE	1.73705	0	0	0		-2.35578	0	0	-1.99706
GO_T_HELPER_17_TYPE_IMMUNE_RESPONSE	1.76078	0	0	0		-1.74266	0	0	0
GO_T_HELPER_1_TYPE_IMMUNE_RESPONSE	1.70132	0	0	0		-2.74323	0	-1.73682	-2.0978
GO_BUD_ELONGATION_INVOLVED_IN_LUNG_BRANCHING	0	-1.66937	-1.55734	-1.63585		0	0	0	0
GO_EPITHELIAL_CELL_PROLIFERATION_INVOLVED_IN_LUNG_MORPHOGENESIS	0	0	0	0		0	0	1.75069	0
GO_LUNG_ALVEOLUS_DEVELOPMENT	1.52092	0	0	0		0	0	0	0
GO_LUNG_ASSOCIATED_MESENCHYME_DEVELOPMENT	0	0	0	0		0	0	1.48811	0
GO_LUNG_CELL_DIFFERENTIATION	0	0	0	0		0	0	1.63738	1.84453
GO_LUNG_EPITHELIUM_DEVELOPMENT	1.76794	-1.71516	0	0		0	0	1.97438	1.85488
GO_LUNG_GROWTH	0	-1.73247	0	-1.62362		1.99558	0	0	2.04476
GO_LUNG_LOBE_DEVELOPMENT	1.55741	1.57789	1.50015	1.68896		0	0	0	0
GO_LUNG_MORPHOGENESIS	0	0	0	0		0	0	1.97121	0
GO_LUNG_SACCULE_DEVELOPMENT	0	0	0	0		0	0	1.64127	0
GO_LUNG_VASCULATURE_DEVELOPMENT	0	-1.55164	0	-1.59494		0	1.91471	1.64097	2.07364
GO_REGULATION_OF_EPITHELIAL_CELL_PROLIFERATION_INVOLVED_IN_LUNG_MORPHOGENESIS	0	0	0	0		1.66973	0	1.84822	1.95832
GO_ACUTE_INFLAMMATORY_RESPONSE	3.11754	0	2.05752	0		0	0	-1.93783	-2.78649
GO_ACUTE_INFLAMMATORY_RESPONSE_TO_ANTIGENIC_STIMULUS	2.4976	0	1.54108	0		0	2.25206	0	-1.79474
GO_CHRONIC_INFLAMMATORY_RESPONSE	0	0	2.17463	1.51851		0	0	1.69639	-1.79262
GO_CYTOKINE_PRODUCTION_INVOLVED_IN_INFLAMMATORY_RESPONSE	0	0	0	0		-1.9642	0	0	0
GO_HISTAMINE_PRODUCTION_INVOLVED_IN_INFLAMMATORY_RESPONSE	0	1.61341	0	1.52843		0	0	-1.54229	0
GO_INFLAMMATORY_CELL_APOPTOTIC_PROCESS	1.50705	0	1.91815	0		-1.77016	0	0	0
GO_INFLAMMATORY_RESPONSE	4.07657	2.07394	2.94374	1.7801		-4.25514	0	-3.64192	-5.45282
GO_INFLAMMATORY_RESPONSE_TO_ANTIGENIC_STIMULUS	2.18346	0	0	0		-1.48566	2.0791	-1.4996	-2.26525
GO_INFLAMMATORY_RESPONSE_TO_WOUNDING	1.56112	0	1.49839	1.66342		-1.87329	0	0	-1.65116
GO_LEUKOCYTE_ACTIVATION_INVOLVED_IN_INFLAMMATORY_RESPONSE	2.47612	0	2.54154	2.43952		-2.85228	0	-3.01218	-2.84252
GO_LEUKOCYTE_MIGRATION_INVOLVED_IN_INFLAMMATORY_RESPONSE	2.40138	1.57705	2.2701	2.25949		0	0	-2.33317	-1.99955
GO_MACROPHAGE_INFLAMMATORY_PROTEIN_1_ALPHA_PRODUCTION	0	0	0	0		0	-1.63542	-1.81922	0
GO_NEGATIVE_REGULATION_OF_ACUTE_INFLAMMATORY_RESPONSE	1.96624	0	0	0		0	0	0	0
GO_NEGATIVE_REGULATION_OF_CYTOKINE_PRODUCTION_INVOLVED_IN_INFLAMMATORY_RESPONSE	0	0	0	0		-1.41793	0	0	0
GO_NEGATIVE_REGULATION_OF_INFLAMMATORY_RESPONSE	1.55972	0	0	-1.67343		-1.60323	0	-2.65996	-2.4651
GO_NEGATIVE_REGULATION_OF_INFLAMMATORY_RESPONSE_TO_ANTIGENIC_STIMULUS	0	0	1.77598	0		0	0	0	0
GO_NEGATIVE_REGULATION_OF_NEUROINFLAMMATORY_RESPONSE	1.5017	1.59657	0	0		0	0	-2.10752	0
GO_NEUROINFLAMMATORY_RESPONSE	2.63178	0	2.29241	1.92941		-3.00161	0	-3.4104	-2.53514
GO_NLRP3_INFLAMMASOME_COMPLEX_ASSEMBLY	0	0	0	0		-1.96778	0	0	-1.81531
GO_POSITIVE_REGULATION_OF_ACUTE_INFLAMMATORY_RESPONSE	2.86372	0	1.96306	0		-1.77861	0	0	-2.16109
GO_POSITIVE_REGULATION_OF_ACUTE_INFLAMMATORY_RESPONSE_TO_ANTIGENIC_STIMULUS	2.19	0	0	0		0	0	0	-1.93995
GO_POSITIVE_REGULATION_OF_CYTOKINE_PRODUCTION_INVOLVED_IN_INFLAMMATORY_RESPONSE	0	0	0	0		-1.66598	0	0	0
GO_POSITIVE_REGULATION_OF_INFLAMMATORY_RESPONSE	2.77749	0	2.30317	1.73271		-2.37035	0	-1.89628	-2.72778
GO_POSITIVE_REGULATION_OF_INFLAMMATORY_RESPONSE_TO_ANTIGENIC_STIMULUS	2.5813	0	0	0		0	2.09207	0	-2.15008
GO_POSITIVE_REGULATION_OF_NEUROINFLAMMATORY_RESPONSE	2.43194	0	1.95161	1.74078		-2.28555	1.80158	-1.8138	-1.86661
GO_POSITIVE_REGULATION_OF_NLRP3_INFLAMMASOME_COMPLEX_ASSEMBLY	0	0	0	0		-1.43639	0	0	-1.5633
GO_PRODUCTION_OF_MOLECULAR_MEDIATOR_INVOLVED_IN_INFLAMMATORY_RESPONSE	1.7284	1.62479	0	0		-2.4771	0	-1.74383	-2.40239
GO_REGULATION_OF_ACUTE_INFLAMMATORY_RESPONSE	2.9808	0	1.71806	0		0	0	-1.78467	-2.5291
GO_REGULATION_OF_ACUTE_INFLAMMATORY_RESPONSE_TO_ANTIGENIC_STIMULUS	2.58742	0	1.93715	0		0	1.89728	0	-1.50072
GO_REGULATION_OF_INFLAMMATORY_RESPONSE	3.26569	0	2.05788	0		-2.78342	0	-3.12494	-3.81406
GO_REGULATION_OF_INFLAMMATORY_RESPONSE_TO_ANTIGENIC_STIMULUS	2.28897	0	2.00155	0		0	2.10142	0	0
GO_REGULATION_OF_NEUROINFLAMMATORY_RESPONSE	2.56972	1.74456	1.92909	1.71693		-2.87823	1.65128	-2.98464	-2.49914
GO_WOUND_HEALING_INVOLVED_IN_INFLAMMATORY_RESPONSE	0	0	0	1.88575		-1.4785	0	0	0
